# Supplementary material for: Parallel evolution leading to impaired biofilm formation in invasive Salmonella strains
Source: PLoS Genet. 2019 Jun 24;15(6):e1008233. doi: 10.1371/journal.pgen.1008233 (PMC6611641; doi:10.1371/journal.pgen.1008233)
Supplement: S3 Table — (XLSX) [file pgen.1008233.s011.xlsx]

## Sheet: S. En strain information 
							csgD promoter SNP
	Sequencing Tag	Accession number	Strain name	hierBAPS clade/cluster	United Nations Statistical Division	For Figure 6A	-47 C>T
1	10071_5#1	ERS235824	482916	4	Southern Africa	Global clade	C
2	10071_5#10	ERS235833	332287	4	Southern Africa	Global clade	C
3	10071_5#14	ERS235837	584643	4	Southern Africa	Global clade	C
4	10071_5#15	ERS235838	503944	4	Southern Africa	Global clade	C
5	10071_5#17	ERS235840	285561	4	Southern Africa	Global clade	C
6	10071_5#18	ERS235841	283959	4	Southern Africa	Global clade	C
7	10071_5#19	ERS235842	238663	4	Southern Africa	Global clade	C
8	10071_5#2	ERS235825	361592	4	Southern Africa	Global clade	C
9	10071_5#20	ERS235843	120673	4	Southern Africa	Global clade	C
10	10071_5#22	ERS235845	584640	4	Southern Africa	Global clade	C
11	10071_5#25	ERS235848	380410	4	Southern Africa	Global clade	C
12	10071_5#27	ERS235850	180211	4	Southern Africa	Global clade	C
13	10071_5#28	ERS235851	247274	4	Southern Africa	Global clade	C
14	10071_5#29	ERS235852	631484	4	Southern Africa	Global clade	C
15	10071_5#3	ERS235826	283954	4	Southern Africa	Global clade	C
16	10071_5#32	ERS235855	172848	4	Southern Africa	Global clade	C
17	10071_5#33	ERS235856	481587	4	Southern Africa	Global clade	C
18	10071_5#34	ERS235857	245880	4	Southern Africa	Global clade	C
19	10071_5#36	ERS235859	236817	4	Southern Africa	Global clade	C
20	10071_5#37	ERS235860	626279	4	Southern Africa	Global clade	C
21	10071_5#41	ERS235864	119691	4	Southern Africa	Global clade	C
22	10071_5#42	ERS235865	283957	4	Southern Africa	Global clade	C
23	10071_5#44	ERS235867	485533	4	Southern Africa	Global clade	C
24	10071_5#45	ERS235868	626285	4	Southern Africa	Global clade	C
25	10071_5#46	ERS235869	290914	4	Southern Africa	Global clade	C
26	10071_5#48	ERS235871	238579	4	Southern Africa	Global clade	C
27	10071_5#49	ERS235872	204225	4	Southern Africa	Global clade	C
28	10071_5#50	ERS235873	254602	4	Southern Africa	Global clade	C
29	10071_5#51	ERS235874	358520	4	Southern Africa	Global clade	C
30	10071_5#52	ERS235875	533511	4	Southern Africa	Global clade	C
31	10071_5#53	ERS235876	570523	4	Southern Africa	Global clade	C
32	10071_5#56	ERS235879	348823	4	Southern Africa	Global clade	C
33	10071_5#57	ERS235880	245891	4	Southern Africa	Global clade	C
34	10071_5#58	ERS235881	319189	4	Southern Africa	Global clade	C
35	10071_5#59	ERS235882	319184	4	Southern Africa	Global clade	C
36	10071_5#60	ERS235883	380425	4	Southern Africa	Global clade	C
37	10071_5#62	ERS235885	249309	4	Southern Africa	Global clade	C
38	10071_5#66	ERS235889	115452	4	Southern Africa	Global clade	C
39	10071_5#67	ERS235890	250909	4	Southern Africa	Global clade	C
40	10071_5#7	ERS235830	503933	4	Southern Africa	Global clade	C
41	10071_5#8	ERS235831	358519	4	Southern Africa	Global clade	C
42	10071_5#9	ERS235832	332662	4	Southern Africa	Global clade	C
43	10156_1#13	ERS235903	250545	4	Southern Africa	Global clade	C
44	10156_1#14	ERS235904	115456	4	Southern Africa	Global clade	C
45	10156_1#15	ERS235905	360688	4	Southern Africa	Global clade	C
46	10156_1#16	ERS235906	177883	4	Southern Africa	Global clade	C
47	10156_1#2	ERS235892	547922	4	Southern Africa	Global clade	C
48	10156_1#20	ERS235910	272011	4	Southern Africa	Global clade	C
49	10156_1#21	ERS235911	249308	4	Southern Africa	Global clade	C
50	10156_1#22	ERS235912	201566	4	Southern Africa	Global clade	C
51	10156_1#23	ERS235913	469500	4	Southern Africa	Global clade	C
52	10156_1#26	ERS235916	586365	4	Southern Africa	Global clade	C
53	10156_1#28	ERS235918	318064	4	Southern Africa	Global clade	C
54	10156_1#29	ERS235919	262647	4	Southern Africa	Global clade	C
55	10156_1#3	ERS235893	547857	4	Southern Africa	Global clade	C
56	10156_1#30	ERS235920	238577	4	Southern Africa	Global clade	C
57	10156_1#31	ERS235921	317646	4	Southern Africa	Global clade	C
58	10156_1#32	ERS235922	171403	4	Southern Africa	Global clade	C
59	10156_1#33	ERS235923	236888	4	Southern Africa	Global clade	C
60	10156_1#34	ERS235924	249299	4	Southern Africa	Global clade	C
61	10156_1#35	ERS235925	348816	4	Southern Africa	Global clade	C
62	10156_1#38	ERS235928	384986	4	Southern Africa	Global clade	C
63	10156_1#4	ERS235894	236885	4	Southern Africa	Global clade	C
64	10156_1#40	ERS235930	466244	4	Southern Africa	Global clade	C
65	10156_1#41	ERS235931	426007	4	Southern Africa	Global clade	C
66	10156_1#42	ERS235932	333519	4	Southern Africa	Global clade	C
67	10156_1#43	ERS235933	308821	4	Southern Africa	Global clade	C
68	10156_1#44	ERS235934	383167	4	Southern Africa	Global clade	C
69	10156_1#46	ERS235936	679982	4	Southern Africa	Global clade	C
70	10156_1#48	ERS235938	682773	4	Southern Africa	Global clade	C
71	10156_1#5	ERS235895	263174	4	Southern Africa	Global clade	C
72	10156_1#52	ERS235942	649763	4	Southern Africa	Global clade	C
73	10156_1#56	ERS235946	651579	4	Southern Africa	Global clade	C
74	10156_1#6	ERS235896	462913	4	Southern Africa	Global clade	C
75	10156_1#62	ERS235952	672458	4	Southern Africa	Global clade	C
76	10156_1#65	ERS235955	634948	4	Southern Africa	Global clade	C
77	10156_1#66	ERS235956	649762	4	Southern Africa	Global clade	C
78	10156_1#67	ERS235957	672456	4	Southern Africa	Global clade	C
79	10156_1#8	ERS235898	238661	4	Southern Africa	Global clade	C
80	10156_1#9	ERS235899	584634	4	Southern Africa	Global clade	C
81	10541_1#77	ERS325069	SE1347_11	4	Rest of World	Global clade	C
82	10541_1#79	ERS325071	SE42_13	4	Rest of World	Global clade	C
83	10541_1#80	ERS325072	SE736_95	4	Rest of World	Global clade	C
84	10541_1#81	ERS325073	SE1224_05	4	Rest of World	Global clade	C
85	10541_1#83	ERS325075	SE1638_90	4	Rest of World	Global clade	C
86	10541_1#84	ERS325076	SE1205_88	4	Rest of World	Global clade	C
87	10541_1#86	ERS325078	SE1385_06	4	Rest of World	Global clade	C
88	10541_2#77	ERS325069	SE1347_11	4	Rest of World	Global clade	C
89	10541_2#79	ERS325071	SE42_13	4	Rest of World	Global clade	C
90	10541_2#80	ERS325072	SE736_95	4	Rest of World	Global clade	C
91	10541_2#81	ERS325073	SE1224_05	4	Rest of World	Global clade	C
92	10541_2#83	ERS325075	SE1638_90	4	Rest of World	Global clade	C
93	10541_2#84	ERS325076	SE1205_88	4	Rest of World	Global clade	C
94	10541_2#86	ERS325078	SE1385_06	4	Rest of World	Global clade	C
95	10665_6#15	ERS255469	93_2136	4	Central & Eastern Africa	Global clade	C
96	10665_6#19	ERS255498	06_6063	4	West Africa	Global clade	C
97	10665_6#20	ERS255497	06_2966	4	West Africa	Global clade	C
98	10665_6#24	ERS255511	201009544	4	Central & Eastern Africa	Global clade	C
99	10665_6#29	ERS255502	201000446	4	Central & Eastern Africa	Global clade	C
100	10665_6#36	ERS255489	03_0448	4	Central & Eastern Africa	Global clade	C
101	10665_6#38	ERS255514	201301913	4	Northern Africa	Global clade	C
102	10665_6#45	ERS255499	06_6191	4	Central & Eastern Africa	Global clade	C
103	10665_6#47	ERS255491	04_5767	4	Northern Africa	Global clade	C
104	10665_6#5	ERS255471	93_7053	4	West Africa	Global clade	C
105	10665_6#6	ERS255477	98_2244	4	West Africa	Global clade	C
106	10665_6#61	ERS255494	05_3223	4	Central & Eastern Africa	Global clade	C
107	10665_6#65	ERS255504	201004918	4	Central & Eastern Africa	Global clade	C
108	10665_6#66	ERS255492	04_6072	4	Central & Eastern Africa	Global clade	C
109	10665_6#7	ERS255468	92_3273	4	Northern Africa	Global clade	C
110	10665_6#70	ERS255526	3_58	4	West Africa	Global clade	C
111	10665_6#72	ERS255479	00_5185	4	Central & Eastern Africa	Global clade	C
112	10665_6#74	ERS255509	201008619	4	Northern Africa	Global clade	C
113	10665_6#76	ERS255506	201007105	4	Northern Africa	Global clade	C
114	10665_6#8	ERS255513	201300358	4	Northern Africa	Global clade	C
115	4407_7#1	ERS011088	D3063	4	Central & Eastern Africa	Global clade	C
116	4407_7#10	ERS011090	A3582	4	Central & Eastern Africa	Global clade	C
117	4407_7#12	ERS011099	D1374	4	Central & Eastern Africa	Global clade	C
118	4407_7#7	ERS011093	A1636	4	Central & Eastern Africa	Global clade	C
119	4407_7#8	ERS003406	A2331	4	Central & Eastern Africa	Global clade	C
120	4407_8#10	ERS026070	D23847	4	Central & Eastern Africa	Global clade	C
121	4407_8#7	ERS024543	D16885	4	Central & Eastern Africa	Global clade	C
122	4414_7#1	ERS023832	A38441	4	Central & Eastern Africa	Global clade	C
123	4414_7#11	ERS024550	D25809	4	Central & Eastern Africa	Global clade	C
124	4414_7#7	ERS024546	A39243	4	Central & Eastern Africa	Global clade	C
125	4414_7#8	ERS024547	A39959	4	Central & Eastern Africa	Global clade	C
126	5886_5#10	ERS400253	Salm0053	4	Rest of World	Global clade	C
127	5969_6#2	ERS022682	53/94	4	Rest of World	Global clade	C
128	5969_6#3	ERS022683	206/99	4	Rest of World	Global clade	C
129	5969_6#4	ERS022684	251/01	4	Rest of World	Global clade	C
130	5969_6#5	ERS022685	8/02	4	Rest of World	Global clade	C
131	5969_6#6	ERS022686	214/02	4	Rest of World	Global clade	C
132	5969_6#7	ERS022687	10/05	4	Rest of World	Global clade	C
133	6601_8#1	ERS037362	KUMAR1	4	Rest of World	Global clade	C
134	6601_8#10	ERS037368	KUMAR10	4	Rest of World	Global clade	C
135	6601_8#11	ERS037369	KUMAR11	4	Rest of World	Global clade	C
136	6601_8#13	ERS037371	KUMAR13	4	Rest of World	Global clade	C
137	6601_8#14	ERS037373	KUMAR14	4	Rest of World	Global clade	C
138	6601_8#15	ERS037375	KUMAR15	4	Rest of World	Global clade	C
139	6601_8#16	ERS037386	KUMAR16	4	Rest of World	Global clade	C
140	6601_8#17	ERS037387	KUMAR17	4	Rest of World	Global clade	C
141	6601_8#18	ERS037388	KUMAR18	4	Rest of World	Global clade	C
142	6601_8#20	ERS037390	KUMAR20	4	Rest of World	Global clade	C
143	6601_8#5	ERS037366	KUMAR5	4	Rest of World	Global clade	C
144	6601_8#6	ERS037372	KUMAR6	4	Rest of World	Global clade	C
145	6601_8#7	ERS037374	KUMAR7	4	Rest of World	Global clade	C
146	6601_8#8	ERS037376	KUMAR8	4	Rest of World	Global clade	C
147	6601_8#9	ERS037367	KUMAR9	4	Rest of World	Global clade	C
148	6938_2#3	ERS055587	D24793	4	Central & Eastern Africa	Global clade	C
149	6938_2#4	ERS055588	D23682	4	Central & Eastern Africa	Global clade	C
150	6938_2#5	ERS055589	D24953	4	Central & Eastern Africa	Global clade	C
151	8376_8#91	ERS159740		4	Rest of World	Global clade	C
152	8525_2#14	ERS158462	Ke276	4	Central & Eastern Africa	Global clade	C
153	8525_2#21	ERS158469	Ke292	4	Central & Eastern Africa	Global clade	C
154	8525_2#29	ERS158477	Ke304	4	Central & Eastern Africa	Global clade	C
155	8525_2#84	ERS158532	Ke409	4	Central & Eastern Africa	Global clade	C
156	8525_2#9	ERS158457	Ke267	4	Central & Eastern Africa	Global clade	C
157	8525_3#1	ERS158545	Ke422	4	Central & Eastern Africa	Global clade	C
158	8525_3#24	ERS158568	Ke445	4	Central & Eastern Africa	Global clade	C
159	8525_3#65	ERS158609	Ke486	4	Central & Eastern Africa	Global clade	C
160	8987_8#25	ERS188212	A51300	4	Central & Eastern Africa	Global clade	C
161	8987_8#27	ERS188214	A28666	4	Central & Eastern Africa	Global clade	C
162	8987_8#28	ERS188215	A30023	4	Central & Eastern Africa	Global clade	C
163	8987_8#31	ERS188218	548	4	Central & Eastern Africa	Global clade	C
164	8987_8#35	ERS188222	A49455	4	Central & Eastern Africa	Global clade	C
165	8987_8#38	ERS188225	A46872	4	Central & Eastern Africa	Global clade	C
166	8987_8#45	ERS188232	A48460	4	Central & Eastern Africa	Global clade	C
167	8987_8#46	ERS188233	A59024	4	Central & Eastern Africa	Global clade	C
168	8987_8#47	ERS188234	A34057	4	Central & Eastern Africa	Global clade	C
169	8987_8#48	ERS188235	A46756	4	Central & Eastern Africa	Global clade	C
170	8987_8#51	ERS188238	3857	4	Central & Eastern Africa	Global clade	C
171	8987_8#56	ERS188243	A57601	4	Central & Eastern Africa	Global clade	C
172	8987_8#60	ERS188247	A12683	4	Central & Eastern Africa	Global clade	C
173	8987_8#65	ERS188252	A54595	4	Central & Eastern Africa	Global clade	C
174	8987_8#66	ERS188253	A56756	4	Central & Eastern Africa	Global clade	C
175	8987_8#68	ERS188255	A31243	4	Central & Eastern Africa	Global clade	C
176	8987_8#71	ERS188258	7909	4	Central & Eastern Africa	Global clade	C
177	8987_8#73	ERS188260	A54059	4	Central & Eastern Africa	Global clade	C
178	8987_8#74	ERS188261	D54684	4	Central & Eastern Africa	Global clade	C
179	8987_8#75	ERS188262	A36950a	4	Central & Eastern Africa	Global clade	C
180	8987_8#8	ERS188195	A40882	4	Central & Eastern Africa	Global clade	C
181	8987_8#81	ERS188268	A51073	4	Central & Eastern Africa	Global clade	C
182	8987_8#84	ERS188271	A36678	4	Central & Eastern Africa	Global clade	C
183	8987_8#92	ERS188279	A45427	4	Central & Eastern Africa	Global clade	C
184	8987_8#94	ERS188281	A41750	4	Central & Eastern Africa	Global clade	C
185	8987_8#95	ERS188282	1971	4	Central & Eastern Africa	Global clade	C
186	9716_8#15	ERS217270	124_2711	4	Rest of World	Global clade	C
187	9716_8#18	ERS217273	127_85_98	4	Rest of World	Global clade	C
188	9716_8#3	ERS217258	112_2012K_180	4	Rest of World	Global clade	C
189	9716_8#6	ERS217261	115_2012K_175	4	Rest of World	Global clade	C
190	9803_3#1	ERS217197	P2	4	Rest of World	Global clade	C
191	9803_3#10	ERS217206	P12	4	Rest of World	Global clade	C
192	9803_3#11	ERS217207	P13	4	Rest of World	Global clade	C
193	9803_3#12	ERS217208	P14	4	Rest of World	Global clade	C
194	9803_3#13	ERS217209	P15	4	Rest of World	Global clade	C
195	9803_3#14	ERS217210	P16	4	Rest of World	Global clade	C
196	9803_3#17	ERS217213	RD2	4	Rest of World	Global clade	C
197	9803_3#18	ERS217214	RD3	4	Rest of World	Global clade	C
198	9803_3#19	ERS217215	RD6	4	Rest of World	Global clade	C
199	9803_3#2	ERS217198	P4	4	Rest of World	Global clade	C
200	9803_3#20	ERS217216	RD26	4	Rest of World	Global clade	C
201	9803_3#21	ERS217217	RD30	4	Rest of World	Global clade	C
202	9803_3#22	ERS217218	RD36	4	Rest of World	Global clade	C
203	9803_3#23	ERS217219	RD40	4	Rest of World	Global clade	C
204	9803_3#24	ERS217220	RD42	4	Rest of World	Global clade	C
205	9803_3#25	ERS217221	RD44	4	Rest of World	Global clade	C
206	9803_3#26	ERS217222	RD46	4	Rest of World	Global clade	C
207	9803_3#27	ERS217223	RD45	4	Rest of World	Global clade	C
208	9803_3#29	ERS217225	RD50	4	Rest of World	Global clade	C
209	9803_3#3	ERS217199	P5	4	Rest of World	Global clade	C
210	9803_3#30	ERS217226	RD51	4	Rest of World	Global clade	C
211	9803_3#31	ERS217227	RD54	4	Rest of World	Global clade	C
212	9803_3#32	ERS217228	RD55	4	Rest of World	Global clade	C
213	9803_3#33	ERS217229	RD57	4	Rest of World	Global clade	C
214	9803_3#34	ERS217230	RD72	4	Rest of World	Global clade	C
215	9803_3#35	ERS217231	RD76	4	Rest of World	Global clade	C
216	9803_3#36	ERS217232	RD79	4	Rest of World	Global clade	C
217	9803_3#37	ERS217233	RD84	4	Rest of World	Global clade	C
218	9803_3#4	ERS217200	P6	4	Rest of World	Global clade	C
219	9803_3#42	ERS217238	EX4_PT21b	4	Rest of World	Global clade	C
220	9803_3#46	ERS217242	S1750_06	4	Rest of World	Global clade	C
221	9803_3#47	ERS217243	S6669_03L	4	Rest of World	Global clade	C
222	9803_3#48	ERS217244	S6669_03N	4	Rest of World	Global clade	C
223	9803_3#5	ERS217201	P7	4	Rest of World	Global clade	C
224	9803_3#55	ERS217251	104_AM25928_B	4	Rest of World	Global clade	C
225	9803_3#58	ERS217254	107_2012K_147	4	Rest of World	Global clade	C
226	9803_3#59	ERS217255	108_2012K_179	4	Rest of World	Global clade	C
227	9803_3#6	ERS217202	P8	4	Rest of World	Global clade	C
228	C49_L8.LB11		C49_L8.LB11	4	Rest of World	Global clade	C
229	C75_L8.LB12		C75_L8.LB12	4	Rest of World	Global clade	C
230	C76_L8.LB16		C76_L8.LB16	4	Rest of World	Global clade	C
231	gerald_C0DT9ACXX_5_ACATCT		gerald_C0DT9ACXX_5_ACATCT	4	Rest of World	Global clade	C
232	gerald_C0DT9ACXX_5_ACCCAG		gerald_C0DT9ACXX_5_ACCCAG	4	Rest of World	Global clade	C
233	gerald_C0DT9ACXX_5_AGCATC		gerald_C0DT9ACXX_5_AGCATC	4	Rest of World	Global clade	C
234	gerald_C0DT9ACXX_5_AGGTTT		gerald_C0DT9ACXX_5_AGGTTT	4	Rest of World	Global clade	C
235	gerald_C0DT9ACXX_5_AGTTCC		gerald_C0DT9ACXX_5_AGTTCC	4	Rest of World	Global clade	C
236	gerald_C0DT9ACXX_5_ATGAGC		gerald_C0DT9ACXX_5_ATGAGC	4	Rest of World	Global clade	C
237	gerald_C0DT9ACXX_5_ATGTCA		gerald_C0DT9ACXX_5_ATGTCA	4	Rest of World	Global clade	C
238	gerald_C0DT9ACXX_5_CAGATC		gerald_C0DT9ACXX_5_CAGATC	4	Rest of World	Global clade	C
239	gerald_C0DT9ACXX_5_CGGAAT		gerald_C0DT9ACXX_5_CGGAAT	4	Rest of World	Global clade	C
240	gerald_C0DT9ACXX_5_CTAGCT		gerald_C0DT9ACXX_5_CTAGCT	4	Rest of World	Global clade	C
241	gerald_C0DT9ACXX_5_CTATAC		gerald_C0DT9ACXX_5_CTATAC	4	Rest of World	Global clade	C
242	gerald_C0DT9ACXX_5_CTGCTG		gerald_C0DT9ACXX_5_CTGCTG	4	Rest of World	Global clade	C
243	gerald_C0DT9ACXX_5_CTTGTA		gerald_C0DT9ACXX_5_CTTGTA	4	Central & Eastern Africa	Global clade	C
244	gerald_C0DT9ACXX_5_GATATA		gerald_C0DT9ACXX_5_GATATA	4	Central & Eastern Africa	Global clade	C
245	gerald_C0DT9ACXX_5_TAGCTT		gerald_C0DT9ACXX_5_TAGCTT	4	Rest of World	Global clade	C
246	gerald_C0E6TACXX_3_AATAGG		gerald_C0E6TACXX_3_AATAGG	4	Rest of World	Global clade	C
247	gerald_C0E6TACXX_3_CTAGCT		gerald_C0E6TACXX_3_CTAGCT	4	Rest of World	Global clade	C
248	22079_L7.LB1		22079_L7.LB1	4	Rest of World	Global clade	C
249	22087_L7.LB5		22087_L7.LB5	4	Rest of World	Global clade	C
250	S_enterica_serovar_Enteritidis_str_P125109_v1	AM933172	P125109	4	Rest of World	Global clade	C
1	10071_5#11	ERS235834	250994	9	Southern Africa	Central/East African clade	T
2	10071_5#26	ERS235849	258179	9	Southern Africa	Central/East African clade	T
3	10665_6#14	ERS255473	94_4688	9	Central & Eastern Africa	Central/East African clade	T
4	10665_6#35	ERS255543	SE85_1233	9	Central & Eastern Africa	Central/East African clade	T
5	12377_1#79	ERS416978	H0_9180_482	9	Central & Eastern Africa	Central/East African clade	T
6	12377_1#80	ERS416979	F11_24_198	9	Central & Eastern Africa	Central/East African clade	T
7	12377_1#81	ERS416980	H0_7042_137_1	9	Central & Eastern Africa	Central/East African clade	T
8	12377_1#82	ERS416981	D7795_2	9	Central & Eastern Africa	Central/East African clade	T
9	12377_1#83	ERS416982	H0170036601	9	Central & Eastern Africa	Central/East African clade	T
10	4407_7#11	ERS011089	D3314	9	Central & Eastern Africa	Central/East African clade	T
11	4407_7#2	ERS011098	A9395	9	Central & Eastern Africa	Central/East African clade	T
12	4407_7#3	ERS011097	D10599	9	Central & Eastern Africa	Central/East African clade	T
13	4407_7#4	ERS011096	D7795	9	Central & Eastern Africa	Central/East African clade	T
14	4407_8#1	ERS023831	A13085	9	Central & Eastern Africa	Central/East African clade	T
15	4407_8#11	ERS026071	D21704	9	Central & Eastern Africa	Central/East African clade	T
16	4407_8#12	ERS026072	A25257	9	Central & Eastern Africa	Central/East African clade	T
17	4407_8#2	ERS024538	D28919	9	Central & Eastern Africa	Central/East African clade	T
18	4407_8#3	ERS024539	A32803	9	Central & Eastern Africa	Central/East African clade	T
19	4407_8#5	ERS024541	D11474	9	Central & Eastern Africa	Central/East African clade	T
20	4407_8#6	ERS024542	D11509	9	Central & Eastern Africa	Central/East African clade	T
21	4407_8#8	ERS024544	A17892	9	Central & Eastern Africa	Central/East African clade	T
22	4407_8#9	ERS026069	A17731	9	Central & Eastern Africa	Central/East African clade	T
23	4414_7#10	ERS024549	D36956	9	Central & Eastern Africa	Central/East African clade	T
24	4414_7#3	ERS026074	D40290	9	Central & Eastern Africa	Central/East African clade	T
25	4414_7#9	ERS024548	D36263	9	Central & Eastern Africa	Central/East African clade	T
26	4414_8#6	ERS024557	D24443	9	Central & Eastern Africa	Central/East African clade	T
27	6938_2#2	ERS055586	D24954	9	Central & Eastern Africa	Central/East African clade	T
28	8525_2#92	ERS158540	Ke417	9	Central & Eastern Africa	Central/East African clade	T
29	8525_3#13	ERS158557	Ke434	9	Central & Eastern Africa	Central/East African clade	T
30	8525_3#27	ERS158571	Ke448	9	Central & Eastern Africa	Central/East African clade	T
31	8525_3#63	ERS158607	Ke484	9	Central & Eastern Africa	Central/East African clade	T
32	8525_3#64	ERS158608	Ke485	9	Central & Eastern Africa	Central/East African clade	T
33	8525_3#67	ERS158611	Ke488	9	Central & Eastern Africa	Central/East African clade	T
34	8525_3#70	ERS158614	Ke491	9	Central & Eastern Africa	Central/East African clade	T
35	8987_8#10	ERS188197	D7419	9	Central & Eastern Africa	Central/East African clade	T
36	8987_8#12	ERS188199	A17787	9	Central & Eastern Africa	Central/East African clade	T
37	8987_8#13	ERS188200	D6007	9	Central & Eastern Africa	Central/East African clade	T
38	8987_8#14	ERS188201	A54341	9	Central & Eastern Africa	Central/East African clade	T
39	8987_8#15	ERS188202	A55767	9	Central & Eastern Africa	Central/East African clade	T
40	8987_8#19	ERS188206	D5293	9	Central & Eastern Africa	Central/East African clade	T
41	8987_8#20	ERS188207	D6437	9	Central & Eastern Africa	Central/East African clade	T
42	8987_8#23	ERS188210	A7830	9	Central & Eastern Africa	Central/East African clade	T
43	8987_8#26	ERS188213	A58824	9	Central & Eastern Africa	Central/East African clade	T
44	8987_8#29	ERS188216	D3419	9	Central & Eastern Africa	Central/East African clade	T
45	8987_8#32	ERS188219	A6379	9	Central & Eastern Africa	Central/East African clade	T
46	8987_8#33	ERS188220	D7378	9	Central & Eastern Africa	Central/East African clade	T
47	8987_8#39	ERS188226	D3421	9	Central & Eastern Africa	Central/East African clade	T
48	8987_8#4	ERS188191	A39959a	9	Central & Eastern Africa	Central/East African clade	T
49	8987_8#40	ERS188227	A13216	9	Central & Eastern Africa	Central/East African clade	T
50	8987_8#42	ERS188229	A7369	9	Central & Eastern Africa	Central/East African clade	T
51	8987_8#49	ERS188236	A17698	9	Central & Eastern Africa	Central/East African clade	T
52	8987_8#5	ERS188192	A28721	9	Central & Eastern Africa	Central/East African clade	T
53	8987_8#50	ERS188237	A12756	9	Central & Eastern Africa	Central/East African clade	T
54	8987_8#52	ERS188239	A9086	9	Central & Eastern Africa	Central/East African clade	T
55	8987_8#54	ERS188241	A59040	9	Central & Eastern Africa	Central/East African clade	T
56	8987_8#55	ERS188242	D43980	9	Central & Eastern Africa	Central/East African clade	T
57	8987_8#58	ERS188245	A30782	9	Central & Eastern Africa	Central/East African clade	T
58	8987_8#59	ERS188246	D3558	9	Central & Eastern Africa	Central/East African clade	T
59	8987_8#6	ERS188193	A53601	9	Central & Eastern Africa	Central/East African clade	T
60	8987_8#67	ERS188254	A53016	9	Central & Eastern Africa	Central/East African clade	T
61	8987_8#69	ERS188256	A9215	9	Central & Eastern Africa	Central/East African clade	T
62	8987_8#70	ERS188257	D11119	9	Central & Eastern Africa	Central/East African clade	T
63	8987_8#76	ERS188263	A46277	9	Central & Eastern Africa	Central/East African clade	T
64	8987_8#77	ERS188264	A31878	9	Central & Eastern Africa	Central/East African clade	T
65	8987_8#78	ERS188265	D16245	9	Central & Eastern Africa	Central/East African clade	T
66	8987_8#86	ERS188273	A53742	9	Central & Eastern Africa	Central/East African clade	T
67	8987_8#88	ERS188275	D17739	9	Central & Eastern Africa	Central/East African clade	T
68	8987_8#89	ERS188276	A7828	9	Central & Eastern Africa	Central/East African clade	T
69	8987_8#9	ERS188196	A34142	9	Central & Eastern Africa	Central/East African clade	T
70	8987_8#90	ERS188277	A53843	9	Central & Eastern Africa	Central/East African clade	T
71	8987_8#91	ERS188278	A36950	9	Central & Eastern Africa	Central/East African clade	T
72	8987_8#93	ERS188280	A35261	9	Central & Eastern Africa	Central/East African clade	T
73	9032_4#1	ERS188380	31353	9	Central & Eastern Africa	Central/East African clade	T
74	9032_4#10	ERS188389	33013	9	Central & Eastern Africa	Central/East African clade	T
75	9032_4#11	ERS188390	33033	9	Central & Eastern Africa	Central/East African clade	T
76	9032_4#12	ERS188391	33078	9	Central & Eastern Africa	Central/East African clade	T
77	9032_4#13	ERS188392	33393	9	Central & Eastern Africa	Central/East African clade	T
78	9032_4#14	ERS188393	33453	9	Central & Eastern Africa	Central/East African clade	T
79	9032_4#15	ERS188394	33513	9	Central & Eastern Africa	Central/East African clade	T
80	9032_4#16	ERS188395	33523	9	Central & Eastern Africa	Central/East African clade	T
81	9032_4#17	ERS188396	33623	9	Central & Eastern Africa	Central/East African clade	T
82	9032_4#18	ERS188397	33653	9	Central & Eastern Africa	Central/East African clade	T
83	9032_4#19	ERS188398	33663	9	Central & Eastern Africa	Central/East African clade	T
84	9032_4#2	ERS188381	32363	9	Central & Eastern Africa	Central/East African clade	T
85	9032_4#20	ERS188399	33673	9	Central & Eastern Africa	Central/East African clade	T
86	9032_4#21	ERS188400	33683	9	Central & Eastern Africa	Central/East African clade	T
87	9032_4#22	ERS188401	33693	9	Central & Eastern Africa	Central/East African clade	T
88	9032_4#23	ERS188402	33703	9	Central & Eastern Africa	Central/East African clade	T
89	9032_4#24	ERS188403	33713	9	Central & Eastern Africa	Central/East African clade	T
90	9032_4#25	ERS188404	33873	9	Central & Eastern Africa	Central/East African clade	T
91	9032_4#26	ERS188405	33893	9	Central & Eastern Africa	Central/East African clade	T
92	9032_4#27	ERS188406	33913	9	Central & Eastern Africa	Central/East African clade	T
93	9032_4#28	ERS188407	33923	9	Central & Eastern Africa	Central/East African clade	T
94	9032_4#29	ERS188408	33943	9	Central & Eastern Africa	Central/East African clade	T
95	9032_4#3	ERS188382	32013	9	Central & Eastern Africa	Central/East African clade	T
96	9032_4#30	ERS188409	33993	9	Central & Eastern Africa	Central/East African clade	T
97	9032_4#31	ERS188410	34083	9	Central & Eastern Africa	Central/East African clade	T
98	9032_4#32	ERS188411	34173	9	Central & Eastern Africa	Central/East African clade	T
99	9032_4#33	ERS188412	34193	9	Central & Eastern Africa	Central/East African clade	T
100	9032_4#34	ERS188413	34223	9	Central & Eastern Africa	Central/East African clade	T
101	9032_4#35	ERS188414	34233	9	Central & Eastern Africa	Central/East African clade	T
102	9032_4#36	ERS188415	34243	9	Central & Eastern Africa	Central/East African clade	T
103	9032_4#37	ERS188416	34253	9	Central & Eastern Africa	Central/East African clade	T
104	9032_4#38	ERS188417	34393	9	Central & Eastern Africa	Central/East African clade	T
105	9032_4#39	ERS188418	34403	9	Central & Eastern Africa	Central/East African clade	T
106	9032_4#4	ERS188383	32963	9	Central & Eastern Africa	Central/East African clade	T
107	9032_4#40	ERS188419	34413	9	Central & Eastern Africa	Central/East African clade	T
108	9032_4#41	ERS188420	34423	9	Central & Eastern Africa	Central/East African clade	T
109	9032_4#42	ERS188421	34443	9	Central & Eastern Africa	Central/East African clade	T
110	9032_4#44	ERS188423	34483	9	Central & Eastern Africa	Central/East African clade	T
111	9032_4#45	ERS188424	34493	9	Central & Eastern Africa	Central/East African clade	T
112	9032_4#46	ERS188425	34503	9	Central & Eastern Africa	Central/East African clade	T
113	9032_4#47	ERS188426	34563	9	Central & Eastern Africa	Central/East African clade	T
114	9032_4#48	ERS188427	34683	9	Central & Eastern Africa	Central/East African clade	T
115	9032_4#49	ERS188428	34853	9	Central & Eastern Africa	Central/East African clade	T
116	9032_4#5	ERS188384	32523	9	Central & Eastern Africa	Central/East African clade	T
117	9032_4#50	ERS188429	34863	9	Central & Eastern Africa	Central/East African clade	T
118	9032_4#51	ERS188430	34873	9	Central & Eastern Africa	Central/East African clade	T
119	9032_4#52	ERS188431	34893	9	Central & Eastern Africa	Central/East African clade	T
120	9032_4#53	ERS188432	34933	9	Central & Eastern Africa	Central/East African clade	T
121	9032_4#55	ERS188434	35203	9	Central & Eastern Africa	Central/East African clade	T
122	9032_4#56	ERS188435	35213	9	Central & Eastern Africa	Central/East African clade	T
123	9032_4#57	ERS188436	35223	9	Central & Eastern Africa	Central/East African clade	T
124	9032_4#58	ERS188437	35263	9	Central & Eastern Africa	Central/East African clade	T
125	9032_4#59	ERS188438	35433	9	Central & Eastern Africa	Central/East African clade	T
126	9032_4#6	ERS188385	32633	9	Central & Eastern Africa	Central/East African clade	T
127	9032_4#60	ERS188439	35443	9	Central & Eastern Africa	Central/East African clade	T
128	9032_4#61	ERS188440	35473	9	Central & Eastern Africa	Central/East African clade	T
129	9032_4#62	ERS188441	35563	9	Central & Eastern Africa	Central/East African clade	T
130	9032_4#63	ERS188442	36803	9	Central & Eastern Africa	Central/East African clade	T
131	9032_4#64	ERS188443	36723	9	Central & Eastern Africa	Central/East African clade	T
132	9032_4#65	ERS188444	36343	9	Central & Eastern Africa	Central/East African clade	T
133	9032_4#66	ERS188445	36313	9	Central & Eastern Africa	Central/East African clade	T
134	9032_4#67	ERS188446	36183	9	Central & Eastern Africa	Central/East African clade	T
135	9032_4#68	ERS188447	36173	9	Central & Eastern Africa	Central/East African clade	T
136	9032_4#69	ERS188448	36163	9	Central & Eastern Africa	Central/East African clade	T
137	9032_4#70	ERS188449	36103	9	Central & Eastern Africa	Central/East African clade	T
138	9032_4#71	ERS188450	35693	9	Central & Eastern Africa	Central/East African clade	T
139	9032_4#72	ERS188451	35773	9	Central & Eastern Africa	Central/East African clade	T
140	9032_4#73	ERS188452	35723	9	Central & Eastern Africa	Central/East African clade	T
141	9032_4#74	ERS188453	35713	9	Central & Eastern Africa	Central/East African clade	T
142	9032_4#8	ERS188387	32863	9	Central & Eastern Africa	Central/East African clade	T
143	9032_4#9	ERS188388	32853	9	Central & Eastern Africa	Central/East African clade	T
144	9032_4#92	ERS188471	1020983	9	Central & Eastern Africa	Central/East African clade	T
145	9716_8#29	ERS217379	SAEN4	9	Central & Eastern Africa	Central/East African clade	T
146	9716_8#30	ERS217380	SAEN8	9	Central & Eastern Africa	Central/East African clade	T
147	9716_8#31	ERS217381	SAEN13	9	Central & Eastern Africa	Central/East African clade	T
148	9716_8#32	ERS217382	SAEN19	9	Central & Eastern Africa	Central/East African clade	T
149	9716_8#33	ERS217383	SAEN26	9	Central & Eastern Africa	Central/East African clade	T
150	9716_8#34	ERS217384	SAEN27	9	Central & Eastern Africa	Central/East African clade	T
151	9716_8#36	ERS217386	SAEN84	9	Central & Eastern Africa	Central/East African clade	T
152	9716_8#37	ERS217387	SAEN87	9	Central & Eastern Africa	Central/East African clade	T
153	9716_8#38	ERS217388	SAEN111	9	Central & Eastern Africa	Central/East African clade	T
154	9716_8#39	ERS217389	SAEN128	9	Central & Eastern Africa	Central/East African clade	T
155	9716_8#40	ERS217391	SAEN146	9	Central & Eastern Africa	Central/East African clade	T
156	9716_8#41	ERS217392	SAEN152	9	Central & Eastern Africa	Central/East African clade	T
157	9716_8#42	ERS217393	SAEN180	9	Central & Eastern Africa	Central/East African clade	T
158	9716_8#43	ERS217395	SAEN199	9	Central & Eastern Africa	Central/East African clade	T
159	9716_8#44	ERS217396	SAEN203	9	Central & Eastern Africa	Central/East African clade	T
160	9716_8#45	ERS217398	SAEN220	9	Central & Eastern Africa	Central/East African clade	T
161	9716_8#46	ERS217399	SAEN256	9	Central & Eastern Africa	Central/East African clade	T
162	9716_8#47	ERS217401	SAEN280	9	Central & Eastern Africa	Central/East African clade	T
163	9716_8#48	ERS217402	SAEN284	9	Central & Eastern Africa	Central/East African clade	T
164	9716_8#50	ERS217407	SAEN390	9	Central & Eastern Africa	Central/East African clade	T
165	9716_8#57	ERS217419	SAEN6442	9	Central & Eastern Africa	Central/East African clade	T
166	9716_8#58	ERS217420	SAEN6474	9	Central & Eastern Africa	Central/East African clade	T
167	gerald_C0DT9ACXX_5_GATCAG		gerald_C0DT9ACXX_5_GATCAG	9	Central & Eastern Africa	Central/East African clade	T
