# Supplementary material for: Parallel evolution leading to impaired biofilm formation in invasive Salmonella strains
Source: PLoS Genet. 2019 Jun 24;15(6):e1008233. doi: 10.1371/journal.pgen.1008233 (PMC6611641; doi:10.1371/journal.pgen.1008233)
Supplement: S4 Table — (XLSX) [file pgen.1008233.s012.xlsx]

## Sheet: S. Tm strain information
										csgD promoter SNPs
	Isolate	Accession Number	Year of isolation	Place of isolation	Continent	Source	MLST	Phylogenetic lineage	bcsG G220A	csgD -80 C>A	csgD -189 G>A	Represented in Figure 6B
1	5576	ERS004955	2005	Kenya	Africa	Human	313	I	G	C	A	*
2	5577	ERS004958	2004	Kenya	Africa	Human	313	I	G	C	A	*
3	5580	ERS004896	2004	Kenya	Africa	Human	394	I	G	C	A	*
4	5597	ERS004898	2005	Kenya	Africa	Human	313	I	G	C	A	*
5	5912	ERS004963	2005	Kenya	Africa	Human	313	I	G	C	A	*
6	100DRC	ERS009030	1989	DRC	Africa	Human	313	I	G	C	A	*
7	1905U	ERS009036	1996	Uganda	Africa	Human	313	I	G	C	A	*
8	2017U	ERS004902	1996	Uganda	Africa	Human	313	I	G	C	A	*
9	228DRC	ERS009033	1991	DRC	Africa	Human	313	I	G	C	A	*
10	265DRC	ERS009034	1991	DRC	Africa	Human	313	I	G	C	A	*
11	269DRC	ERS009048	1991	DRC	Africa	Human	313	I	G	C	A	*
12	270DRC	ERS009046	1991	DRC	Africa	Human	313	I	G	C	A	*
13	334U	ERS009044	2002	Uganda	Africa	Human	313	I	G	C	A	*
14	5897U	ERS009037	1997	Uganda	Africa	Human	313	I	G	C	A	*
15	6325U	ERS009042	1998	Uganda	Africa	Human	313	I	G	C	A	*
16	868U	ERS009041	2002	Uganda	Africa	Human	313	I	G	C	A	*
17	958U	ERS009035	2003	Uganda	Africa	Human	313	I	G	C	A	*
18	A018	ERS007446	1997	Malawi	Africa	Human	313	I	G	C	A	*
19	A082	ERS007447	1997	Malawi	Africa	Human	313	I	G	C	A	*
20	A130	ERS007468	1997	Malawi	Africa	Human	313	I	G	C	A	*
21	A13198	ERS007457	2001	Malawi	Africa	Human	313	I	G	C	A	*
22	A13212	ERS007458	2001	Malawi	Africa	Human	313	I	G	C	A	*
23	A16083	ERS007460	2002	Malawi	Africa	Human	313	I	G	C	A	*
24	A357	ERS007448	1998	Malawi	Africa	Human	313	I	G	C	A	*
25	A3800	ERS007451	1999	Malawi	Africa	Human	313	I	G	C	A	*
26	A4283	ERS007452	1999	Malawi	Africa	Human	313	I	G	C	A	*
27	A4447	ERS007453	1999	Malawi	Africa	Human	313	I	G	C	A	*
28	A680	ERS007450	1998	Malawi	Africa	Human	313	I	G	C	A	*
29	C2110	ERS007454	2000	Malawi	Africa	Human	313	I	G	C	A	*
30	C2167	ERS007455	2000	Malawi	Africa	Human	313	I	G	C	A	*
31	C2364	ERS007456	2000	Malawi	Africa	Human	313	I	G	C	A	*
32	D11578	ERS007459	2001	Malawi	Africa	Human	313	I	G	C	A	*
33	D15040	ERS007462	2002	Malawi	Africa	Human	313	I	G	C	A	*
34	D25248	ERS004899	2004	Malawi	Africa	Human	313	I	G	C	A	*
35	D25646	ERS004895	2004	Malawi	Africa	Human	313	I	G	C	A	*
36	M1111568	ERS009021	2001	Mozambique	Africa	Human	313	I	G	C	A	*
37	M1174516	ERS007629	2001	Mozambique	Africa	Human	313	I	G	C	A	*
38	M1253289	ERS009022	2001	Mozambique	Africa	Human	313	I	G	C	A	*
39	M1438312	ERS007631	2001	Mozambique	Africa	Human	313	I	G	C	A	*
40	M1553285	ERS009020	2001	Mozambique	Africa	Human	313	I	G	C	A	*
41	M1560153	ERS007623	2001	Mozambique	Africa	Human	313	I	G	C	A	*
42	M1776464	ERS007624	2002	Mozambique	Africa	Human	313	I	G	C	A	*
43	5575	ERS004953	2004	Kenya	Africa	Human	313	I	G	C	A
44	356DRC	ERS004905	1991	DRC	Africa	Human	313	I	G	C	A
45	5597B	ERS004898	2005	Kenya	Africa	Human	313	I	G	C	A
46	A24924	ERS184455	2003	Malawi	Africa	Human	313	I	G	C	A
47	D22889	ERS005403	2003	Malawi	Africa	Human	313	I	G	C	A
48	M1175849	ERS009051	2001	Mozambique	Africa	Human	313	I	G	C	A
49	Q175F6	ERS033126	2003	Malawi	Africa	Human	313	I	G	C	A
1	5579	ERS004962	2005	Kenya	Africa	Human	313	II	A	A	A	*
2	5582	ERS004957	2005	Kenya	Africa	Human	313	II	A	A	A	*
3	146U	ERS009045	2002	Uganda	Africa	Human	313	II	A	A	A	*
4	198U	ERS009032	2002	Uganda	Africa	Human	313	II	A	A	A	*
5	254DRC	ERS009040	1991	DRC	Africa	Human	313	II	A	A	A	*
6	373DRC	ERS009047	1991	DRC	Africa	Human	313	II	A	A	A	*
7	415DRC	ERS009039	1992	DRC	Africa	Human	313	II	A	A	A	*
8	666U	ERS004903	2002	Uganda	Africa	Human	313	II	A	A	A	*
9	A24906	ERS007463	2006	Malawi	Africa	Human	313	II	A	A	A	*
10	A24910	ERS007464	2006	Malawi	Africa	Human	313	II	A	A	A	*
11	A32751	ERS007465	2005	Malawi	Africa	Human	313	II	A	A	A	*
12	A32773	ERS007466	2005	Malawi	Africa	Human	313	II	A	A	A	*
13	A38589	ERS007469	2005	Malawi	Africa	Human	313	II	A	A	A	*
14	A38596	ERS007470	2005	Malawi	Africa	Human	313	II	A	A	A	*
15	A39051	ERS007472	2002	Malawi	Africa	Human	313	II	A	A	A	*
16	A39129	ERS007473	2006	Malawi	Africa	Human	313	II	A	A	A	*
17	A39155	ERS007474	2006	Malawi	Africa	Human	313	II	A	A	A	*
18	C13184	ERS007471	2002	Malawi	Africa	Human	313	II	A	A	A	*
19	D14916	ERS007461	2006	Malawi	Africa	Human	313	II	A	A	A	*
20	D23580	FN424405	2004	Malawi	Africa	Human	313	II	A	A	A	*
21	D23769A	ERS007467	2003	Malawi	Africa	Human	313	II	A	A	A	*
22	D25023	ERS004897	2004	Malawi	Africa	Human	313	II	A	A	A	*
23	D25734	ERS004900	2004	Malawi	Africa	Human	313	II	A	A	A	*
24	D26275	ERS023828	2004	Malawi	Africa	Human	313	II	A	A	A	*
25	I3	ERS007483	2002	Mali	Africa	Human	313	II	A	A	A	*
26	I32	ERS007484	2002	Mali	Africa	Human	313	II	A	A	A	*
27	I45	ERS007485	2002	Mali	Africa	Human	313	II	A	A	A	*
28	I7	ERS007486	2002	Mali	Africa	Human	313	II	A	A	A	*
29	J17	ERS007480	2002	Mali	Africa	Human	313	II	A	A	A	*
30	J20	ERS007482	2003	Mali	Africa	Human	313	II	A	A	A	*
31	J27	ERS007481	2002	Mali	Africa	Human	313	II	A	A	A	*
32	J3	ERS007479	2005	Mali	Africa	Human	313	II	A	A	A	*
33	M1605206	ERS007627	2002	Mozambique	Africa	Human	313	II	A	A	A	*
34	M2907772	ERS007619	2003	Mozambique	Africa	Human	313	II	A	A	A	*
35	P51	ERS007478	2006	Mali	Africa	Human	313	II	A	A	A	*
36	P62	ERS007476	2005	Mali	Africa	Human	313	II	A	A	A	*
37	P73	ERS007477	2005	Mali	Africa	Human	313	II	A	A	A	*
38	P78	ERS007475	2005	Mali	Africa	Human	313	II	A	A	A	*
39	PO1124	ERS009025	2010	Nigeria	Africa	Human	313	II	A	A	A	*
40	PO1140	ERS009026	2010	Nigeria	Africa	Human	313	II	A	A	A	*
41	PO1276	ERS009027	2010	Nigeria	Africa	Human	313	II	A	A	A	*
42	PO609	ERS009024	2009	Nigeria	Africa	Human	313	II	A	A	A	*
43	Q134A	ERS033111	2002	Malawi	Africa	Human	313	II	A	A	A	*
44	Q175A	ERS033114	2002	Malawi	Africa	Human	313	II	A	A	A	*
45	Q18A	ERS033110	2002	Malawi	Africa	Human	313	II	A	A	A	*
46	Q255A	ERS033115	2002	Malawi	Africa	Human	313	II	A	A	A	*
47	Q255F4	ERS033127	2003	Malawi	Africa	Human	313	II	A	A	A	*
48	Q258A	ERS033116	2002	Malawi	Africa	Human	313	II	A	A	A	*
49	Q258F4	ERS033128	2003	Malawi	Africa	Human	313	II	A	A	A	*
50	Q285A	ERS033117	2002	Malawi	Africa	Human	313	II	A	A	A	*
51	Q285F5	ERS033129	2005	Malawi	Africa	Human	313	II	A	A	A	*
52	Q303F5	ERS033130	2004	Malawi	Africa	Human	313	II	A	A	A	*
53	Q340A	ERS033119	2002	Malawi	Africa	Human	313	II	A	A	A	*
54	Q340F4	ERS033131	2004	Malawi	Africa	Human	313	II	A	A	A	*
55	Q363A	ERS033120	2002	Malawi	Africa	Human	313	II	A	A	A	*
56	Q363F3	ERS033132	2003	Malawi	Africa	Human	313	II	A	A	A	*
57	Q367A	ERS033121	2002	Malawi	Africa	Human	313	II	A	A	A	*
58	Q367F2	ERS033133	2003	Malawi	Africa	Human	313	II	A	A	A	*
59	14DRC	ERS009029	1988	DRC	Africa	Human	313	II	A	A	A
60	A20	ERS005114	2002	Mali	Africa	Human	313	II	A	A	A
61	A21	ERS005117	2002	Mali	Africa	Human	313	II	A	A	A
62	A40	ERS005115	2002	Mali	Africa	Human	313	II	A	A	A
63	D71	ERS005118	2002	Mali	Africa	Human	313	II	A	A	A
64	D83	ERS005120	2002	Mali	Africa	Human	313	II	A	A	A
65	M2815310	ERS009050	2004	Mozambique	Africa	Human	313	II	A	A	A
66	P30	ERS005116	2005	Mali	Africa	Human	313	II	A	A	A
67	Q134F9	ERS033123	2002	Malawi	Africa	Human	313	II	A	A	A
68	Q18A_S	ERS033112	2002	Malawi	Africa	Human	313	II	A	A	A
69	Q18F3_S	ERS033124	2005	Malawi	Africa	Human	313	II	A	A	A
1	LA137	ERS009058	2008	Laos	South-east Asia	Human	19	Non-African	G	C	G	*
2	LT1	ERS007487	1946	United Kingdom	Europe	Human	19	Non-African	G	C	G	*
3	LT10	ERS007496	1945	Chile	South America	Human	19	Non-African	G	C	G	*
4	LT11	ERS007497	1938	Sweden	Europe	Rats	19	Non-African	G	C	G	*
5	LT12	ERS007498	1946	United Kingdom	Europe	Human	19	Non-African	G	C	G	*
6	LT2	ERS007488	1946	United Kingdom	Europe	U	19	Non-African	G	C	G	*
7	LT3	ERS007489	1946	Denmark	Europe	Human	19	Non-African	G	C	G	*
8	LT4	ERS007490	1946	Sweden	Europe	animal	19	Non-African	G	C	G	*
9	LT5	ERS007491	1946	Switzerland	Europe	calf	128	Non-African	G	C	G	*
10	LT6	ERS007492	1946	Sweden	Europe	pigeon	19	Non-African	G	C	G	*
11	LT7	ERS007493	1946	USA-CO	North America	lamb	19	Non-African	G	C	G	*
12	LT8	ERS007494	1943	Denmark	Europe	mouse	19	Non-African	G	C	G	*
13	LT9	ERS007495	1946	Denmark	Europe	goose	19	Non-African	G	C	G	*
14	PVI	ERS007513	1973	Uruguay	South America	Human	19	Non-African	G	C	G	*
15	THA14	ERS009072	1997	Thailand	South-east Asia	Human	19	Non-African	G	C	G	*
16	5578	ERS004959	2005	Kenya	Africa	Human	19	Other African, invasive	G	C	G	*
17	5632	ERS004961	2003	Kenya	Africa	Human	19	Other African, invasive	G	C	G	*
18	5634	ERS004963	2003	Kenya	Africa	Human	19	Other African, invasive	G	C	G	*
19	5647	ERS004964	2005	Malawi	Africa	Human	19	Other African, invasive	G	C	G	*
20	6079U	ERS009038	1998	Uganda	Africa	Human	19	Other African, invasive	G	C	G	*
21	Q303A	ERS033118	2002	Malawi	Africa	Human	19	Other African, invasive	G	C	G	*
22	*ST4/74	CP002487	1966	United Kingdom	Europe	Bovine	19	Non-African	G	C	G
23	88-138-DT2	ERS184454	1988	Germany	Europe	Pigeon	128	Non-African	G	C	G
24	DT1	ERS007598	2009	United Kingdom	Europe	Human	19	Non-African	G	C	G
25	DT12	ERS007564	2009	United Kingdom	Europe	Human	19	Non-African	G	C	G
26	DT120	ERS007566	2009	United Kingdom	Europe	Human	34	Non-African	G	C	G
27	DT135	ERS007567	2009	United Kingdom	Europe	Human	19	Non-African	G	C	G
28	DT177	ERS007572	2008	United Kingdom	Europe	Human	19	Non-African	G	C	G
29	DT191A	ERS007574	2009	United Kingdom	Europe	Human	19	Non-African	G	C	G
30	DT193	ERS007576	2009	United Kingdom	Europe	Human	34	Non-African	G	C	G
31	DT195	ERS007578	2009	United Kingdom	Europe	Human	19	Non-African	G	C	G
32	DT24	ERS007582	2009	United Kingdom	Europe	Human	19	Non-African	G	C	G
33	DT56	ERS007588	2009	United Kingdom	Europe	Human	19	Non-African	G	C	G
34	DT7	ERS007590	2009	United Kingdom	Europe	Human	34	Non-African	G	C	G
35	DT8	ERS007592	2009	United Kingdom	Europe	Human	19	Non-African	G	C	G
36	DT97	ERS007594	2008	United Kingdom	Europe	Human	34	Non-African	G	C	G
37	DT99	ERS007596	2009	United Kingdom	Europe	Human	19	Non-African	G	C	G
38	SARA1	ERS007499	NA	Mexico	North America	Human	19	Non-African	G	C	G
39	SARA10	ERS007508	1987	USA-CA	North America	Opposum	19	Non-African	G	C	G
40	SARA11	ERS007509	NA	Thailand	South-east Asia	unspecified	19	Non-African	G	C	G
41	SARA12	ERS007510	1987	USA-LA	North America	Horse	19	Non-African	G	C	G
42	SARA2	ERS007500	1946	United Kingdom	Europe	Laboratory strain	19	Non-African	G	C	G
43	SARA3	ERS007501	1987	USA-RI	North America	Horse	19	Non-African	G	C	G
44	SARA4	ERS007502	1986	USA-IN	North America	Rabbit	19	Non-African	G	C	G
45	SARA5	ERS007503	NA	Mongolia	Europe	unspecified	19	Non-African	G	C	G
46	SARA9	ERS007507	1987	USA-CA	North America	Parrot	98	Non-African	G	C	G
47	SL1344	FQ312003	1981	United Kingdom	Europe	Bovine	19	Non-African	G	C	G
48	U276	ERS007600	2009	United Kingdom	Europe	Human	19	Non-African	G	C	G
49	U277	ERS007602	2009	United Kingdom	Europe	Human	568	Non-African	G	C	G
50	U288	ERS007604	2009	United Kingdom	Europe	Human	19	Non-African	G	C	G
51	U302	ERS007606	2009	United Kingdom	Europe	Human	19	Non-African	G	C	G
52	U310	ERS007608	2009	United Kingdom	Europe	Human	19	Non-African	G	C	G
53	U313	ERS007611	2008	United Kingdom	Europe	Human	19	Non-African	G	C	G
54	U319	ERS007613	2008	United Kingdom	Europe	Human	19	Non-African	G	C	G
55	249DRC	ERS004904	1991	DRC	Africa	Human	19	Other African, invasive	G	C	G
56	M2815013	ERS009049	2003	Mozambique	Africa	Human	19	Other African, invasive	G	C	G
