# Supplementary material for: Parallel evolution leading to impaired biofilm formation in invasive Salmonella strains
Source: PLoS Genet. 2019 Jun 24;15(6):e1008233. doi: 10.1371/journal.pgen.1008233 (PMC6611641; doi:10.1371/journal.pgen.1008233)
Supplement: S5 Table — (XLSX) [file pgen.1008233.s013.xlsx]

## Sheet: S.enterica_serovars (2)
	Salmonella enterica subspecies enterica			csgD promoter mutations			csgD ORF	cellulose
	Serovar	Strain	Genome Accession	csgD -47 C>T	csgD -80 G>T	csgD -189 C>T	8aa_deletion	bcsG G>A
	4,[5],12:i:- str. 08-1736	08-1736	NC_021820.1	C	G	C	NO	G
	Abaetetuba	ATCC 35640	NZ_CP007532.1	C	G	C	NO	G
	Abony	0014	NZ_CP007534.1	C	G	C	NO	G
	Agona	24249	NC_022991.1	C	G	C	NO	G
	Agona	392869-2	NZ_CP015024.1	C	G	C	NO	G
	Agona	460004 2-1	NZ_CP011259.1	C	G	C	NO	G
	Albany	ATCC 51960	NZ_CP019177.1	C	G	C	NO	G
	Anatum	ATCC BAA-1592	NZ_CP007531.1	C	G	C	NO	G
	Anatum	CDC 06-0532	NZ_CP007211.1	C	G	C	NO	G
	Anatum	GT_01	NZ_CP013222.1	110bp-deletion		C	NO	G
	Anatum	GT_38	NZ_CP013226.1	C	G	C	NO	G
	Anatum	USDA-ARS-USMARC-1175	NZ_CP007483.2	C	G	C	NO	G
	Anatum	USDA-ARS-USMARC-1676	NZ_CP014620.1	C	G	C	NO	G
	Anatum	USDA-ARS-USMARC-1677	NZ_CP014663.1	C	G	C	NO	G
	Anatum	USDA-ARS-USMARC-1727	NZ_CP014621.1	C	G	C	NO	G
	Anatum	USDA-ARS-USMARC-1728	NZ_CP014664.1	C	G	C	NO	G
	Anatum	USDA-ARS-USMARC-1735	NZ_CP007584.2	C	G	C	NO	G
	Anatum	USDA-ARS-USMARC-1736	NZ_CP014657.1	C	G	C	NO	G
	Anatum	USDA-ARS-USMARC-1765	NZ_CP014659.1	C	G	C	NO	G
	Anatum	USDA-ARS-USMARC-1766	NZ_CP014665.1	C	G	C	NO	G
	Anatum	USDA-ARS-USMARC-1781	NZ_CP014666.2	C	G	C	NO	G
	Anatum	USDA-ARS-USMARC-1783	NZ_CP014661.1	C	G	C	NO	G
	Apapa	SA20060561	NZ_CP019403.1	C	G	C	NO	G
	Bardo	SA20113257	NZ_CP019404.1	C	G	C	NO	G
	Bareilly	CFSAN000189	NC_021844.1	C	G	C	NO	G
	Bergen	ST350	NZ_CP019405.1	C	G	C	NO	G
	Blegdam	S-1824	CP019406.1	C	G	C	NO	G
	Borreze	SA20041063	NZ_CP019407.1	C	G	C	NO	G
	Bredeney	CFSAN001080	NZ_CP007533.1	C	G	C	NO	G
	Cerro	87	NZ_CP008925.1	C	G	C	NO	G
	Cerro	CFSAN001588	NZ_CP012833.1	C	G	C	NO	G
	Chester	ATCC 11997	NZ_CP019178.1	C	G	C	NO	G
	Choleraesuis	ATCC10708	NZ_CP012344.1	C	G	C	NO	G
	Choleraesuis	C500	NZ_CP007639.1	C	G	C	NO	G
	Choleraesuis	SC-B67	NC_006905.1	C	G	C	NO	G
	Cubana	CFSAN002050	NC_021818.1	C	G	C	NO	G
	Djakarta	S-1087	NZ_CP019409.1	C	G	C	NO	G
	Dublin	ATCC39184	NZ_CP019179.1	C	G	C	NO	G
	Dublin	CT_02021853	NC_011205.1	C	G	C	NO	G
	Enteritidis	18569	NZ_CP011394.1	C	G	C	NO	G
	Enteritidis	77_1427	NZ_CP007598.1	C	G	C	NO	G
	Enteritidis	CDC_2010K_0968	NZ_CP007528.1	C	G	C	NO	G
	Enteritidis	CMCC50041	NZ_CP013097.1	C	G	C	NO	G
	Enteritidis	Durban	NZ_CP007507.1	C	G	C	NO	G
	Enteritidis	EC20090641	NZ_CP007249.1	C	G	C	NO	G
	Enteritidis	EC20090698	NZ_CP007248.1	C	G	C	NO	G
	Enteritidis	EC20100101	NZ_CP007246.1	C	G	C	NO	G
	Enteritidis	EC20100325	NZ_CP007360.2	C	G	C	NO	G
	Enteritidis	EC20110221	NZ_CP007247.1	C	G	C	NO	G
	Enteritidis	EC20110353	CP007251.1	C	G	C	NO	G
	Enteritidis	EC20110354	NZ_CP007175.1	C	G	C	NO	G
	Enteritidis	EC20110355	NZ_CP007250.1	C	G	C	NO	G
	Enteritidis	EC20110356	NZ_CP007262.1	C	G	C	NO	G
	Enteritidis	EC20110357	NZ_CP007261.1	C	G	C	NO	G
	Enteritidis	EC20110358	NZ_CP007260.1	C	G	C	NO	G
	Enteritidis	EC20110359	NZ_CP007259.1	C	G	C	NO	G
	Enteritidis	EC20110360	NZ_CP007258.1	C	G	C	NO	G
	Enteritidis	EC20110361	NZ_CP007263.1	C	G	C	NO	G
	Enteritidis	EC20111095	NZ_CP007254.1	C	G	C	NO	G
	Enteritidis	EC20111174	NZ_CP007253.1	C	G	C	NO	G
	Enteritidis	EC20111175	NZ_CP007252.1	C	G	C	NO	G
	Enteritidis	EC20120002	NZ_CP007329.2	C	G	C	NO	G
	Enteritidis	EC20120005	NZ_CP007267.2	C	G	C	NO	G
	Enteritidis	EC20120008	NZ_CP007245.1	C	G	C	NO	G
	Enteritidis	EC20120200	NZ_CP007434.2	C	G	C	NO	G
	Enteritidis	EC20120916	NZ_CP007332.2	C	G	C	NO	G
	Enteritidis	EC20121175	NZ_CP007269.1	C	G	C	NO	G
	Enteritidis	EC20121177	NZ_CP007333.1	C	G	C	NO	G
	Enteritidis	EC20121178	NZ_CP007271.1	C	G	C	NO	G
	Enteritidis	EC20121179	NZ_CP007272.2	C	G	C	NO	G
	Enteritidis	EC20121180	NZ_CP007273.1	C	G	C	NO	G
	Enteritidis	FORC_007	NZ_CP009768.1	C	G	C	NO	G
	Enteritidis	OLF-00D989 87-1	NZ_CP011942.1	C	G	C	NO	G
	Enteritidis	OLF-SE1-1019-1	NZ_CP009083.1	C	G	C	NO	G
	Enteritidis	OLF-SE10-10052	NZ_CP009092.1	C	G	C	NO	G
	Enteritidis	OLF-SE11-10058	NZ_CP009093.1	C	G	C	NO	G
	Enteritidis	OLF-SE2-98984-6	NZ_CP009084.2	C	G	C	NO	G
	Enteritidis	OLF-SE3-98983-4	NZ_CP009085.2	C	G	C	NO	G
	Enteritidis	OLF-SE4-0317-8	NZ_CP009086.1	C	G	C	NO	G
	Enteritidis	OLF-SE5-1104-2	NZ_CP009087.1	C	G	C	NO	G
	Enteritidis	OLF-SE6-00219-16	NZ_CP009088.1	C	G	C	NO	G
	Enteritidis	OLF-SE7-100819	NZ_CP009089.1	C	G	C	NO	G
	Enteritidis	OLF-SE8-1021710	NZ_CP009090.1	C	G	C	NO	G
	Enteritidis	OLF-SE9-10012	NZ_CP009091.1	C	G	C	NO	G
	Enteritidis	P125109	NC_011294.1	C	G	C	NO	G
	Enteritidis	SA19960848	NZ_CP007280.2	C	G	C	NO	G
	Enteritidis	SA19970510	NZ_CP007282.2	C	G	C	NO	G
	Enteritidis	SA19970769	NZ_CP007283.2	C	G	C	NO	G
	Enteritidis	SA19980677	NZ_CP007285.2	C	G	C	NO	G
	Enteritidis	SA19981522	NZ_CP007286.2	C	G	C	NO	G
	Enteritidis	SA19981857	NZ_CP007288.2	C	G	C	NO	G
	Enteritidis	SA19992322	NZ_CP007291.2	C	G	C	NO	G
	Enteritidis	SA19994216	NZ_CP007292.1	C	G	C	NO	G
	Enteritidis	SA20082034	NZ_CP007425.1	C	G	C	NO	G
	Enteritidis	SA20094352	NZ_CP007312.2	C	G	C	NO	G
	Enteritidis	SEE1	NZ_CP011790.1	C	G	C	NO	G
	Enteritidis	SEE2	NZ_CP011791.1	C	G	C	NO	G
	Enteritidis	SEJ	NZ_CP008928.1	C	G	C	NO	G
	Gallinarum	287/91	NC_011274.1	C	G	C	NO	G
	Gallinarum/Pullorum	CDC1983-67	NC_022221.1	C	G	C	NO	G
	Gallinarum/Pullorum	RKS5078	NC_016831.1	C	G	C	NO	G
	Heidelberg	41578	NC_021810.1	C	G	C	NO	G
	Heidelberg	09_036813_1A	NZ_CP016525.1	C	G	C	NO	G
	Heidelberg	11_004736_1_7	NZ_CP016514.1	C	G	C	NO	G
	Heidelberg	12_4374	NZ_CP012924.1	C	G	C	NO	G
	Heidelberg	A3ES40	NZ_CP016561.1	C	G	C	NO	G
	Heidelberg	A3EZ223	NZ_CP016563.1	C	G	C	NO	G
	Heidelberg	AMR588_04_00318	NZ_CP016565.1	C	G	C	NO	G
	Heidelberg	AMR588_04_00320	NZ_CP016569.1	C	G	C	NO	G
	Heidelberg	AMR588_04_00435	NZ_CP016573.1	C	G	C	NO	G
	Heidelberg	AMR588_04_00437	NZ_CP016576.1	C	G	C	NO	G
	Heidelberg	B182	NC_017623.1	C	G	C	NO	G
	Heidelberg	CE_R2_11_0435	NZ_CP016517.1	C	G	C	NO	G
	Heidelberg	CFSAN002064	NZ_CP005995.1	C	G	C	NO	G
	Heidelberg	CFSAN002069	NC_021812.2	C	G	C	NO	G
	Heidelberg	N13-01290	NZ_CP012930.1	C	G	C	NO	G
	Heidelberg	SA01AB09084001	NZ_CP016530.1	C	G	C	NO	G
	Heidelberg	SA02DT09004001	NZ_CP016521.1	C	G	C	NO	G
	Heidelberg	SA02DT10168701	NZ_CP012921.1	C	G	C	NO	G
	Heidelberg	SARA35	NZ_CP019176.1	C	G	C	NO	G
	Heidelberg	SH12_003	NZ_CP016507.1	C	G	C	NO	G
	Heidelberg	SH12_007	NZ_CP016504.1	C	G	C	NO	G
	Heidelberg	SH13_004	NZ_CP016586.1	C	G	C	NO	G
	Heidelberg	SH13_006	NZ_CP016579.1	C	G	C	NO	G
	Heidelberg	SH14_009	NZ_CP016581.1	C	G	C	NO	G
	Heidelberg	SH14_028	NZ_CP016510.1	C	G	C	NO	G
	Heidelberg	SL476	NC_011149.1	C	G	C	NO	G
	Hillingdon	N1529-D3	NZ_CP019410.1	C	G	T	NO	G
	Infantis	CVM44454	NZ_CP016412.1	C	G	C	NO	G
	Infantis	FSIS1502169	NZ_CP016406.1	C	G	C	NO	G
	Infantis	FSIS1502916	NZ_CP016408.1	C	G	C	NO	G
	Infantis	Infantis	NZ_LN649235.1	C	G	C	NO	G
	Infantis	N55391	NZ_CP016410.1	C	G	C	NO	G
	Inverness	ATCC10720	NZ_CP019181.1	C	G	C	NO	G
	Java	NCTC5706	NZ_LT571437.1	C	G	C	NO	G
	Javiana	CFSAN001992	NC_020307.1	C	G	C	NO	G
	Johannesburg	ST203	NZ_CP019411.1	C	G	C	NO	G
	Koessen	S-1501	NZ_CP019412.1	C	G	C	NO	G
	Krefeld	SA20030536	NZ_CP019413.1	C	G	C	NO	G
	Manchester	ST278	NZ_CP019414.1	C	G	C	NO	G
	Mbandaka	ATCC 51958	NZ_CP019183.1	C	G	C	NO	G
	Minnesota	ATCC 49284	NZ_CP019184.1	C	G	C	NO	G
	Montevideo	507440-20	NZ_CP007530.1	C	G	C	NO	G
	Montevideo	CDC 86-0391	NZ_CP007540.2	C	G	C	NO	G
	Montevideo	USDA-ARS-USMARC-1903	NZ_CP007222.1	C	G	C	NO	G
	Moscow	S-1843	NZ_CP019415.1	C	G	C	NO	G
	Muenster	315	NZ_CP019198.1	C	G	C	NO	G
	Newport	0007-33	NZ_CP013685.1	C	G	C	NO	G
	Newport	CDC 2010K-2159	NZ_CP007559.2	C	G	C	NO	G
	Newport	CFSAN001660	NZ_CP016010.1	C	G	C	NO	G
	Newport	CFSAN003387	NZ_CP016014.1	C	G	C	NO	G
	Newport	CFSAN003890	NZ_CP016012.1	C	G	C	NO	G
	Newport	CVM 21538	NZ_CP010282.1	C	G	C	NO	G
	Newport	CVM 21550	NZ_CP010283.1	C	G	C	NO	G
	Newport	CVM 21554	CP009565.1	C	G	C	NO	G
	Newport	CVM 22425	NZ_CP010279.1	C	G	C	NO	G
	Newport	CVM 22513	NZ_CP010281.1	C	G	C	NO	G
	Newport	CVM N1543	NZ_CP010284.1	C	G	C	NO	G
	Newport	CVM N18486	NZ_CP009561.1	C	G	C	NO	G
	Newport	CVM_22462	NZ_CP010280.1	C	G	C	NO	G
	Newport	Levine 1	NZ_CP015923.1	C	G	C	NO	G
	Newport	Levine 15	NZ_CP015924.1	C	G	C	NO	G
	Newport	SL254	NC_011080.1	C	G	C	NO	G
	Newport	USDA-ARS-USMARC-1927	NZ_CP007216.1	C	G	C	NO	G
	Newport	USMARC-S3124.1	NC_021902.1	C	G	C	NO	G
	Newport	WA_14882	NZ_CP016357.1	C	G	C	NO	G
	Nitra	S-1687	NZ_CP019416.1	C	G	C	NO	G
	Panama	ATCC 7378	NZ_CP012346.1	C	G	C	NO	G
	Paratyphi A	AKU12601	NC_011147.1	C	G	C	NO	G
	Paratyphi A	ATCC 11511	NZ_CP019185.1	C	G	C	NO	G
	Paratyphi A	ATCC 9150	NC_006511.1	C	G	C	NO	G
	Paratyphi A	CMCC 50503	NZ_CP009559.1	C	G	C	NO	G
	Paratyphi A	CMCC 50973	NZ_CP009049.1	C	G	C	NO	G
	Paratyphi B	SGSC4150; SPB7	NC_010102.1	C	G	C	NO	G
	Paratyphi C	RKS4594	NC_012125.1	C	G	C	NO	G
	Pullorum	ATCC9120	NZ_CP012347.1	C	G	C	NO	G
	Pullorum	S06004	NC_021984.1	C	G	C	NO	G
	Rubislaw	ATCC10717	NZ_CP019192.1	C	G	C	NO	G
	Saintpaul	CFSAN004173	NZ_CP019204.1	C	G	C	NO	G
	Saintpaul	CFSAN004174	NZ_CP019206.1	C	G	C	NO	G
	Saintpaul	CFSAN004175	NZ_CP019172.1	C	G	C	NO	G
	Saintpaul	SARA26	NZ_CP017727.1	C	G	C	NO	G
	Schwarzengrund	CVM19633	NC_011094.1	C	G	C	NO	G
	Senftenberg	775W	NZ_CP016837.1	C	G	C	NO	G
	Senftenberg	NCTC10384	NZ_LN868943.1	C	G	C	NO	G
	Sloterdijk	ATCC 15791	NZ_CP012349.1	C	G	C	NO	G
	Stanleyville	SARB61	NZ_CP017723.1	C	G	C	NO	G
	Tennessee	CFSAN001387	NZ_CP014994.1	C	G	C	NO	G
	Tennessee	TXSC_TXSC08-19	NZ_CP007505.1	C	G	C	NO	G
	Thompson	ATCC 8391	NZ_CP011396.1	C	G	C	NO	G
	Thompson	CFSAN000738	NZ_CP019196.1	C	G	C	NO	G
	Thompson	RM1984	NZ_CP012513.1	C	G	C	NO	G
	Thompson	RM1986	NZ_CP012514.1	C	G	C	NO	G
	Thompson	RM6836	NC_022525.1	C	G	C	NO	G
	Typhi	B/SF/13/03/195	NZ_CP012151.1	C	G	C	YES	G
	Typhi	CT18	NC_003198.1	C	G	C	YES	G
	Typhi	P-stx-12	NC_016832.1	C	G	C	YES	G
	Typhi	PM016/13	NZ_CP012091.1	C	G	C	YES	G
	Typhi	Ty2	NC_004631.1	C	G	C	YES	G
	Typhi	Ty21a	NC_021176.1	C	G	C	YES	G
	Typhimurium	798	NC_017046.1	C	G	C	NO	G
	Typhimurium	22495	NZ_CP017617.1	C	G	C	NO	G
	Typhimurium	22792	NZ_CP017621.1	C	G	C	NO	G
	Typhimurium	33676	NZ_CP012681.1	C	G	C	NO	G
	Typhimurium	81741	NZ_CP019442.1	C	G	C	NO	G
	Typhimurium	14028S	NC_016856.1	C	G	C	NO	G
	Typhimurium	ATCC13311	NZ_CP009102.1	C	G	C	NO	G
	Typhimurium	CDC 2009K-2059	NZ_CP014983.1	C	G	C	NO	G
	Typhimurium	CDC 2011K-0870	NZ_CP007523.1	C	G	C	NO	G
	Typhimurium	CDC_2009K_1640	NZ_CP014975.1	C	G	C	NO	G
	Typhimurium	CDC_2010K_1587	NZ_CP014965.1	C	G	C	NO	G
	Typhimurium	CDC_2011K_1702	NZ_CP014967.1	C	G	C	NO	G
	Typhimurium	CDC_H2662	NZ_CP014979.1	C	G	C	NO	G
	Typhimurium	CFSAN001921	NC_021814.1	C	G	C	NO	G
	Typhimurium	DT104	NC_022569.1	C	G	C	NO	G
	Typhimurium	DT2	NC_022544.1	C	G	C	NO	G
	Typhimurium	FORC_015	NZ_CP011365.1	C	G	C	NO	G
	Typhimurium	FORC_020	NZ_CP012144.1	C	G	C	NO	G
	Typhimurium	L_3553	NZ_AP014565.1	C	G	C	NO	G
	Typhimurium	LT2	NC_003197.2	C	G	C	NO	G
	Typhimurium	NC983	NZ_CP015157.1	C	G	C	NO	G
	Typhimurium	RM10961	NZ_CP013702.1	C	G	C	NO	G
	Typhimurium	RM9437	NZ_CP012985.1	C	G	C	NO	G
	Typhimurium	SARA13	NZ_CP017728.1	C	G	C	NO	G
	Typhimurium	SL1344	NC_016810.1	C	G	C	NO	G
	Typhimurium	SO2	NZ_CP014356.1	C	G	T	NO	G
	Typhimurium	SO3	NZ_CP014536.1	C	G	T	NO	G
	Typhimurium	SO4698-09	NZ_LN999997.1	C	G	C	NO	G
	Typhimurium	ST4/74	NC_016857.1	C	G	C	NO	G
	Typhimurium	ST931R	NZ_CP016385.1	C	G	C	NO	G
	Typhimurium	T000240	NC_016860.1	C	G	C	NO	G
	Typhimurium	U288	NC_021151.1	C	G	C	NO	G
	Typhimurium	UK-1	NC_016863.1	C	G	C	NO	G
	Typhimurium	USDA-ARS-USMARC-1808	NZ_CP014969.1	C	G	C	NO	G
	Typhimurium	USDA-ARS-USMARC-1810	NZ_CP014982.2	C	G	C	NO	G
	Typhimurium	USDA-ARS-USMARC-1880	NZ_CP014981.1	C	G	C	NO	G
	Typhimurium	USDA-ARS-USMARC-1896	NZ_CP014977.1	C	G	C	NO	G
	Typhimurium	USDA-ARS-USMARC-1898	NZ_CP014971.1	C	G	C	NO	G
	Typhimurium	USDA-ARS-USMARC-1899	NZ_CP007235.2	C	G	C	NO	G
	Typhimurium	VNP20009	NZ_CP007804.1	C	G	C	NO	G
	Typhimurium	YU15	NZ_CP014358.1	C	G	C	NO	G
	Wandsworth	SA20092095	NZ_CP019417.1	C	G	C	NO	G
	Weltevreden	1655	NZ_CP014996.1	C	G	C	NO	G
	Weltevreden	2511STDY5462388	NZ_LN890518.1	C	G	C	NO	G
	Weltevreden	2511STDY5462413	NZ_LN890520.1	C	G	C	NO	G
	Weltevreden	2511STDY5712385	NZ_LN890524.1	T	G	C	NO	G
	Yovokome	S-1850	NZ_CP019408.1	C	G	C	NO	G
	Yovokome	S-1850	NZ_CP019418.1	C	G	C	NO	G
