# Supplementary material for: Parallel evolution leading to impaired biofilm formation in invasive Salmonella strains
Source: PLoS Genet. 2019 Jun 24;15(6):e1008233. doi: 10.1371/journal.pgen.1008233 (PMC6611641; doi:10.1371/journal.pgen.1008233)
Supplement: S6 Table — (XLSX) [file pgen.1008233.s014.xlsx]

## Sheet: West_Africa_iSE
									Salmonella enterica subspecies enterica								csgD promoter mutations			csgD ORF	cellulose
Alias	BioSample	Experiment	Library_Name	Organism	ReleaseDate	Run	SRA_Sample		Serovar	strain	SRA_accession	collection_date	country	host_status	isolation_source	specific_host	csgD -47 C>T	csgD -80 G>T	csgD -189 C>T	8aa_deletion	bcsG G>A
P149-sc-2013-05-22T09:56:59Z-1611209	SAMEA2072145	ERX342050	8020205	Salmonella enterica subsp. enterica serovar Enteritidis	2014-03-08	ERR369341	ERS248542		Enteritidis	ILBSalm5516351	ERS248542	2006	Mali				C	G	G	NO	G
Q64-sc-2013-05-22T09:57:03Z-1611212	SAMEA2072146	ERX342051	8020217	Salmonella enterica subsp. enterica serovar Enteritidis	2014-03-08	ERR369342	ERS248545		Enteritidis	ILBSalm5516354	ERS248545	2007	Mali				C	G	G	NO	G
T27-sc-2013-05-22T09:57:19Z-1611224	SAMEA2072150	ERX342052	8020229	Salmonella enterica subsp. enterica serovar Enteritidis	2014-03-08	ERR369343	ERS248557		Enteritidis	ILBSalm5516366	ERS248557	2009	Mali				C	G	G	NO	G
R42-sc-2013-05-22T09:57:10Z-1611216	SAMEA2074347	ERX342053	8020241	Salmonella enterica subsp. enterica serovar Enteritidis	2014-03-08	ERR369344	ERS248549		Enteritidis	ILBSalm5516358	ERS248549	2007	Mali				C	G	G	NO	G
93_7053-sc-2013-06-10T14:56:54Z-1611295	SAMEA2080491	ERX342054	8020253	Salmonella enterica subsp. enterica serovar Enteritidis	2014-03-08	ERR369345	ERS255471		Enteritidis	ILBSalm5516437	ERS255471	1993	Benin	disease	blood	Homo sapiens	C	G	G	NO	G
98_2244-sc-2013-06-10T14:57:04Z-1611301	SAMEA2080493	ERX342055	8020265	Salmonella enterica subsp. enterica serovar Enteritidis	2014-03-08	ERR369346	ERS255477		Enteritidis	ILBSalm5516443	ERS255477	1994	Cameroon	disease	blood	Homo sapiens	C	G	G	NO	G
20_55-sc-2013-06-10T14:58:03Z-1611345	SAMEA2078105	ERX342058	8020206	Salmonella enterica subsp. enterica serovar Enteritidis	2014-03-08	ERR369349	ERS255521		Enteritidis	ILBSalm5516487	ERS255521	1955	Senegal	disease	blood	Homo sapiens	C	G	G	NO	G
1_59-sc-2013-06-10T14:58:10Z-1611351	SAMEA2078109	ERX342059	8020218	Salmonella enterica subsp. enterica serovar Enteritidis	2014-03-08	ERR369350	ERS255527		Enteritidis	ILBSalm5516493	ERS255527	1959	Senegal	disease	blood	Homo sapiens	C	G	G	NO	G
93_9986-sc-2013-06-10T14:56:55Z-1611296	SAMEA2077616	ERX342060	8020230	Salmonella enterica subsp. enterica serovar Enteritidis	2014-03-08	ERR369351	ERS255472		Enteritidis	ILBSalm5516438	ERS255472	1993	Gabon	disease	blood	Homo sapiens	C	G	G	NO	G
S89_347-sc-2013-06-10T14:58:27Z-1611366	SAMEA2078339	ERX342067	8020219	Salmonella enterica subsp. enterica serovar Enteritidis	2014-03-08	ERR369358	ERS255542		Enteritidis	ILBSalm5516508	ERS255542	1983	Niger	disease	Human tissue or fluid	Homo sapiens	C	G	G	NO	G
06_6063-sc-2013-06-10T14:57:32Z-1611322	SAMEA2080500	ERX342068	8020231	Salmonella enterica subsp. enterica serovar Enteritidis	2014-03-08	ERR369359	ERS255498		Enteritidis	ILBSalm5516464	ERS255498	2006	Senegal	disease	blood	Homo sapiens	C	G	G	NO	G
06_2966-sc-2013-06-10T14:57:31Z-1611321	SAMEA2077855	ERX342069	8020243	Salmonella enterica subsp. enterica serovar Enteritidis	2014-03-08	ERR369360	ERS255497		Enteritidis	ILBSalm5516463	ERS255497	2006	Cameroon	disease	blood	Homo sapiens	C	G	G	NO	G
6_66-sc-2013-06-10T14:58:23Z-1611363	SAMEA1971130	ERX342070	8020255	Salmonella enterica subsp. enterica serovar Enteritidis	2014-03-08	ERR369361	ERS255539		Enteritidis	ILBSalm5516505	ERS255539	1966	Cameroon	disease	blood	Homo sapiens	C	G	G	NO	G
94_8355-sc-2013-06-10T14:56:58Z-1611298	SAMEA2080492	ERX342071	8020267	Salmonella enterica subsp. enterica serovar Enteritidis	2014-03-08	ERR369362	ERS255474		Enteritidis	ILBSalm5516440	ERS255474	1994	Guinea	disease	blood	Homo sapiens	C	G	G	NO	G
8_55-sc-2013-06-10T14:58:04Z-1611346	SAMEA2080508	ERX342075	8020220	Salmonella enterica subsp. enterica serovar Enteritidis	2014-03-08	ERR369366	ERS255522		Enteritidis	ILBSalm5516488	ERS255522	1955	Senegal	disease	brain	Mouse	C	G	G	NO	G
201005749-sc-2013-06-10T14:57:41Z-1611329	SAMEA2078094	ERX342077	8020244	Salmonella enterica subsp. enterica serovar Enteritidis	2014-03-08	ERR369368	ERS255505		Enteritidis	ILBSalm5516471	ERS255505	2010	Mali	disease	blood	Homo sapiens	C	G	G	NO	G
01_4533-sc-2013-06-10T14:57:14Z-1611307	SAMEA2080495	ERX342079	8020268	Salmonella enterica subsp. enterica serovar Enteritidis	2014-03-08	ERR369370	ERS255483		Enteritidis	ILBSalm5516449	ERS255483	2001	Mali	disease	CSF	Homo sapiens	C	G	G	NO	G
00_7482-sc-2013-06-10T14:57:08Z-1611304	SAMEA2080494	ERX342080	8020280	Salmonella enterica subsp. enterica serovar Enteritidis	2014-03-08	ERR369371	ERS255480		Enteritidis	ILBSalm5516446	ERS255480	2000	Cameroon		Pastry	Environmental	C	G	G	NO	G
18_62-sc-2013-06-10T14:58:17Z-1611357	SAMEA2078334	ERX342082	8020209	Salmonella enterica subsp. enterica serovar Enteritidis	2014-03-08	ERR369373	ERS255533		Enteritidis	ILBSalm5516499	ERS255533	1962	Senegal	disease	blood	Homo sapiens	C	G	G	NO	G
16_57-sc-2013-06-10T14:57:55Z-1611340	SAMEA2080506	ERX342086	8020257	Salmonella enterica subsp. enterica serovar Enteritidis	2014-03-08	ERR369377	ERS255516		Enteritidis	ILBSalm5516482	ERS255516	1957	Senegal				C	G	G	NO	G
02_3084-sc-2013-06-10T14:57:19Z-1611310	SAMEA2080496	ERX342091	8020222	Salmonella enterica subsp. enterica serovar Enteritidis	2014-03-08	ERR369382	ERS255486		Enteritidis	ILBSalm5516452	ERS255486	2002	Mali	disease	blood	Homo sapiens	C	G	G	NO	G
7_55-sc-2013-06-10T14:58:01Z-1611344	SAMEA2078104	ERX342092	8020234	Salmonella enterica subsp. enterica serovar Enteritidis	2014-03-08	ERR369383	ERS255520		Enteritidis	ILBSalm5516486	ERS255520	1955	Senegal	disease	brain	Mouse	C	G	G	NO	G
94_9599-sc-2013-06-10T14:57:01Z-1611300	SAMEA2077841	ERX342097	8020294	Salmonella enterica subsp. enterica serovar Enteritidis	2014-03-08	ERR369388	ERS255476		Enteritidis	ILBSalm5516442	ERS255476	1994	Senegal	disease	blood	Homo sapiens	C	G	G	NO	G
03_2506-sc-2013-06-10T14:57:23Z-1611314	SAMEA2077850	ERX342098	8020211	Salmonella enterica subsp. enterica serovar Enteritidis	2014-03-08	ERR369389	ERS255490		Enteritidis	ILBSalm5516456	ERS255490	2003	Mali	Carriage	feces	Homo sapiens	C	G	G	NO	G
16_65-sc-2013-06-10T14:58:22Z-1611362	SAMEA2078337	ERX342099	8020223	Salmonella enterica subsp. enterica serovar Enteritidis	2014-03-08	ERR369390	ERS255538		Enteritidis	ILBSalm5516504	ERS255538	1965	Senegal	disease	Human tissue or fluid	Homo sapiens	C	G	G	NO	G
11_66-sc-2013-06-10T14:58:24Z-1611364	SAMEA2080574	ERX342100	8020235	Salmonella enterica subsp. enterica serovar Enteritidis	2014-03-08	ERR369391	ERS255540		Enteritidis	ILBSalm5516506	ERS255540	1966	Senegal	disease	blood	Homo sapiens	C	G	G	NO	G
S89_348-sc-2013-06-10T14:58:29Z-1611368	SAMEA2078340	ERX342102	8020259	Salmonella enterica subsp. enterica serovar Enteritidis	2014-03-08	ERR369393	ERS255544		Enteritidis	ILBSalm5516510	ERS255544	1989	Niger	disease	blood	Homo sapiens	C	G	G	NO	G
3_66-sc-2013-06-10T14:58:25Z-1611365	SAMEA2078338	ERX342107	8020224	Salmonella enterica subsp. enterica serovar Enteritidis	2014-03-08	ERR369398	ERS255541		Enteritidis	ILBSalm5516507	ERS255541	1966	Senegal	disease	CSF	Homo sapiens	C	G	G	NO	G
03_0779-sc-2013-06-10T14:57:21Z-1611312	SAMEA2077849	ERX342109	8020248	Salmonella enterica subsp. enterica serovar Enteritidis	2014-03-08	ERR369400	ERS255488		Enteritidis	ILBSalm5516454	ERS255488	2003	Mali	disease	blood	Homo sapiens	C	G	G	NO	G
01_4553-sc-2013-06-10T14:57:13Z-1611306	SAMEA2077845	ERX342113	8020296	Salmonella enterica subsp. enterica serovar Enteritidis	2014-03-08	ERR369404	ERS255482		Enteritidis	ILBSalm5516448	ERS255482	2001	Mali	disease	Human tissue or fluid	Homo sapiens	C	G	G	NO	G
30_58-sc-2013-06-10T14:58:07Z-1611349	SAMEA2080570	ERX342116	8020237	Salmonella enterica subsp. enterica serovar Enteritidis	2014-03-08	ERR369407	ERS255525		Enteritidis	ILBSalm5516491	ERS255525	1958	Guinea	disease	Human tissue or fluid	Homo sapiens	C	G	G	NO	G
02_3077-sc-2013-06-10T14:57:17Z-1611309	SAMEA2077847	ERX342117	8020249	Salmonella enterica subsp. enterica serovar Enteritidis	2014-03-08	ERR369408	ERS255485		Enteritidis	ILBSalm5516451	ERS255485	2002	Mali	disease	CSF	Homo sapiens	C	G	G	NO	G
02_3090-sc-2013-06-10T14:57:20Z-1611311	SAMEA2077848	ERX342118	8020261	Salmonella enterica subsp. enterica serovar Enteritidis	2014-03-08	ERR369409	ERS255487		Enteritidis	ILBSalm5516453	ERS255487	2002	Mali	disease	CSF	Homo sapiens	C	G	G	NO	G
3_58-sc-2013-06-10T14:58:09Z-1611350	SAMEA2078108	ERX342119	8020273	Salmonella enterica subsp. enterica serovar Enteritidis	2014-03-08	ERR369410	ERS255526		Enteritidis	ILBSalm5516492	ERS255526	1958	Senegal		feces	Homo sapiens	C	G	G	NO	G
04_7098-sc-2013-06-10T14:57:27Z-1611317	SAMEA2077852	ERX342122	8020214	Salmonella enterica subsp. enterica serovar Enteritidis	2014-03-08	ERR369413	ERS255493		Enteritidis	ILBSalm5516459	ERS255493	2004	Senegal	disease	blood	Homo sapiens	C	G	G	NO	G
02_8821-sc-2013-06-10T14:57:15Z-1611308	SAMEA2077846	ERX342126	8020262	Salmonella enterica subsp. enterica serovar Enteritidis	2014-03-08	ERR369417	ERS255484		Enteritidis	ILBSalm5516450	ERS255484	2002	Senegal	disease	blood	Homo sapiens	C	G	G	NO	G
201007599-sc-2013-06-10T14:57:43Z-1611331	SAMEA2080503	ERX342127	8020274	Salmonella enterica subsp. enterica serovar Enteritidis	2014-03-08	ERR369418	ERS255507		Enteritidis	ILBSalm5516473	ERS255507	2010	Mali	disease	blood	Homo sapiens	C	G	G	NO	G
4_55-sc-2013-06-10T14:58:00Z-1611343	SAMEA2080507	ERX342128	8020286	Salmonella enterica subsp. enterica serovar Enteritidis	2014-03-08	ERR369419	ERS255519		Enteritidis	ILBSalm5516485	ERS255519	1955	Senegal	disease	blood	Homo sapiens	C	G	G	NO	G
SE89_327-sc-2013-06-10T14:57:53Z-1611339	SAMEA2078101	ERX342129	8020298	Salmonella enterica subsp. enterica serovar Enteritidis	2014-03-08	ERR369420	ERS255515		Enteritidis	ILBSalm5516481	ERS255515	1980	Senegal				C	G	G	NO	G
17_65-sc-2013-06-10T14:58:21Z-1611361	SAMEA2080573	ERX342130	8020215	Salmonella enterica subsp. enterica serovar Enteritidis	2014-03-08	ERR369421	ERS255537		Enteritidis	ILBSalm5516503	ERS255537	1965	Senegal	disease	blood	Homo sapiens	C	G	G	NO	G
Q48-sc-2013-05-22T09:57:02Z-1611211	SAMEA2074321	ERX346584	8025691	Salmonella enterica subsp. enterica serovar Enteritidis	2014-03-14	ERR374207	ERS248544		Enteritidis	ILBSalm5516353	ERS248544	2006	Mali				C	G	G	NO	G
P83-sc-2013-05-22T09:56:57Z-1611207	SAMEA2074344	ERX346585	8025704	Salmonella enterica subsp. enterica serovar Enteritidis	2014-03-14	ERR374208	ERS248540		Enteritidis	ILBSalm5516349	ERS248540	2005	Mali				C	G	G	NO	G
P115-sc-2013-05-22T09:56:58Z-1611208	SAMEA2074320	ERX346586	8025717	Salmonella enterica subsp. enterica serovar Enteritidis	2014-03-14	ERR374209	ERS248541		Enteritidis	ILBSalm5516350	ERS248541	2005	Mali				C	G	G	NO	G
I60-sc-2013-05-22T09:56:49Z-1611199	SAMEA2072142	ERX346587	8025626	Salmonella enterica subsp. enterica serovar Enteritidis	2014-03-14	ERR374210	ERS248533		Enteritidis	ILBSalm5516341	ERS248533	2002	Mali				C	G	G	NO	G
T46-sc-2013-05-22T09:57:20Z-1611225	SAMEA2074350	ERX346588	8025639	Salmonella enterica subsp. enterica serovar Enteritidis	2014-03-14	ERR374211	ERS248558		Enteritidis	ILBSalm5516367	ERS248558	2009	Mali				C	G	G	NO	G
S90-sc-2013-05-22T09:57:18Z-1611223	SAMEA2074325	ERX346589	8025652	Salmonella enterica subsp. enterica serovar Enteritidis	2014-03-14	ERR374212	ERS248556		Enteritidis	ILBSalm5516365	ERS248556	2009	Mali				C	G	G	NO	G
P52-sc-2013-05-22T09:56:56Z-1611205	SAMEA2072144	ERX346590	8025665	Salmonella enterica subsp. enterica serovar Enteritidis	2014-03-14	ERR374213	ERS248539		Enteritidis	ILBSalm5516347	ERS248539	2005	Mali				C	G	G	NO	G
I74-sc-2013-05-22T09:56:50Z-1611200	SAMEA2074342	ERX346591	8025679	Salmonella enterica subsp. enterica serovar Enteritidis	2014-03-14	ERR374214	ERS248534		Enteritidis	ILBSalm5516342	ERS248534	2003	Mali				C	G	G	NO	G
J35-sc-2013-05-22T09:56:51Z-1611201	SAMEA2074318	ERX346592	8025692	Salmonella enterica subsp. enterica serovar Enteritidis	2014-03-14	ERR374215	ERS248535		Enteritidis	ILBSalm5516343	ERS248535	2004	Mali				C	G	G	NO	G
V39-sc-2013-05-22T09:57:27Z-1611233	SAMEA2072153	ERX346593	8025705	Salmonella enterica subsp. enterica serovar Enteritidis	2014-03-14	ERR374216	ERS248566		Enteritidis	ILBSalm5516375	ERS248566	2010	Mali				C	G	G	NO	G
Q76-sc-2013-05-22T09:57:04Z-1611213	SAMEA2074346	ERX346594	8025718	Salmonella enterica subsp. enterica serovar Enteritidis	2014-03-14	ERR374217	ERS248546		Enteritidis	ILBSalm5516355	ERS248546	2007	Mali				C	G	G	NO	G
J73-sc-2013-05-22T09:56:55Z-1611204	SAMEA2074319	ERX346595	8025627	Salmonella enterica subsp. enterica serovar Enteritidis	2014-03-14	ERR374218	ERS248538		Enteritidis	ILBSalm5516346	ERS248538	2004	Mali				C	G	G	NO	G
T145-sc-2013-05-22T09:57:24Z-1611229	SAMEA2074327	ERX346596	8025640	Salmonella enterica subsp. enterica serovar Enteritidis	2014-03-14	ERR374219	ERS248562		Enteritidis	ILBSalm5516371	ERS248562	2009	Mali				C	G	G	NO	G
V55-sc-2013-05-22T09:57:28Z-1611234	SAMEA2074557	ERX346597	8025653	Salmonella enterica subsp. enterica serovar Enteritidis	2014-03-14	ERR374220	ERS248567		Enteritidis	ILBSalm5516376	ERS248567	2011	Mali				C	G	G	NO	G
J39-sc-2013-05-22T09:56:52Z-1611202	SAMEA2072143	ERX346598	8025666	Salmonella enterica subsp. enterica serovar Enteritidis	2014-03-14	ERR374221	ERS248536		Enteritidis	ILBSalm5516344	ERS248536	2004	Mali				C	G	G	NO	G
T103-sc-2013-05-22T09:57:22Z-1611227	SAMEA2072151	ERX346599	8025680	Salmonella enterica subsp. enterica serovar Enteritidis	2014-03-14	ERR374222	ERS248560		Enteritidis	ILBSalm5516369	ERS248560	2009	Mali				C	G	G	NO	G
V7-sc-2013-05-22T09:57:26Z-1611232	SAMEA2074533	ERX346600	8025693	Salmonella enterica subsp. enterica serovar Enteritidis	2014-03-14	ERR374223	ERS248565		Enteritidis	ILBSalm5516374	ERS248565	2010	Mali				C	G	G	NO	G
D79-sc-2013-05-22T09:56:43Z-1611196	SAMEA2072141	ERX346601	8025706	Salmonella enterica subsp. enterica serovar Enteritidis	2014-03-14	ERR374224	ERS248530		Enteritidis	ILBSalm5516338	ERS248530	2002	Mali				C	G	G	NO	G
R53-sc-2013-05-22T09:57:11Z-1611217	SAMEA2074323	ERX346602	8025719	Salmonella enterica subsp. enterica serovar Enteritidis	2014-03-14	ERR374225	ERS248550		Enteritidis	ILBSalm5516359	ERS248550	2007	Mali				C	G	G	NO	G
T159-sc-2013-05-22T09:57:24Z-1611230	SAMEA2072152	ERX346603	8025628	Salmonella enterica subsp. enterica serovar Enteritidis	2014-03-14	ERR374226	ERS248563		Enteritidis	ILBSalm5516372	ERS248563	2010	Mali				C	G	G	NO	G
X36-sc-2013-05-22T09:57:31Z-1611237	SAMEA2074558	ERX346604	8025641	Salmonella enterica subsp. enterica serovar Enteritidis	2014-03-14	ERR374227	ERS248570		Enteritidis	ILBSalm5516379	ERS248570	2011	Mali				C	G	G	NO	G
I23-sc-2013-05-22T09:56:48Z-1611198	SAMEA2074317	ERX346605	8025654	Salmonella enterica subsp. enterica serovar Enteritidis	2014-03-14	ERR374228	ERS248532		Enteritidis	ILBSalm5516340	ERS248532	2002	Mali				C	G	G	NO	G
W47-sc-2013-05-22T09:57:05Z-1611214	SAMEA2074322	ERX346606	8025667	Salmonella enterica subsp. enterica serovar Enteritidis	2014-03-14	ERR374229	ERS248547		Enteritidis	ILBSalm5516356	ERS248547	2012	Mali				C	G	G	NO	G
V95-sc-2013-05-22T09:57:30Z-1611236	SAMEA2072154	ERX346607	8025681	Salmonella enterica subsp. enterica serovar Enteritidis	2014-03-14	ERR374230	ERS248569		Enteritidis	ILBSalm5516378	ERS248569	2011	Mali				C	G	G	NO	G
X41-sc-2013-05-22T09:57:32Z-1611238	SAMEA2074535	ERX346608	8025694	Salmonella enterica subsp. enterica serovar Enteritidis	2014-03-14	ERR374231	ERS248571		Enteritidis	ILBSalm5516380	ERS248571	2011	Mali				C	G	G	NO	G
W42-sc-2013-05-22T09:57:34Z-1611240	SAMEA2074559	ERX346609	8025707	Salmonella enterica subsp. enterica serovar Enteritidis	2014-03-14	ERR374232	ERS248573		Enteritidis	ILBSalm5516382	ERS248573	2011	Mali				C	G	G	NO	G
R74-sc-2013-05-22T09:57:13Z-1611219	SAMEA2074348	ERX346610	8025720	Salmonella enterica subsp. enterica serovar Enteritidis	2014-03-14	ERR374233	ERS248552		Enteritidis	ILBSalm5516361	ERS248552	2008	Mali				C	G	G	NO	G
S76-sc-2013-05-22T09:57:15Z-1611221	SAMEA2072149	ERX346611	8025629	Salmonella enterica subsp. enterica serovar Enteritidis	2014-03-14	ERR374234	ERS248554		Enteritidis	ILBSalm5516363	ERS248554	2008	Mali				C	G	G	NO	G
S4-sc-2013-05-22T09:57:12Z-1611218	SAMEA2072148	ERX346612	8025642	Salmonella enterica subsp. enterica serovar Enteritidis	2014-03-14	ERR374235	ERS248551		Enteritidis	ILBSalm5516360	ERS248551	2008	Mali				C	G	G	NO	G
V91-sc-2013-05-22T09:57:29Z-1611235	SAMEA2074534	ERX346613	8025655	Salmonella enterica subsp. enterica serovar Enteritidis	2014-03-14	ERR374236	ERS248568		Enteritidis	ILBSalm5516377	ERS248568	2011	Mali				C	G	G	NO	G
X25-sc-2013-05-22T09:57:25Z-1611231	SAMEA2074556	ERX346614	8025669	Salmonella enterica subsp. enterica serovar Enteritidis	2014-03-14	ERR374237	ERS248564		Enteritidis	ILBSalm5516373	ERS248564	2010	Mali				C	G	G	NO	G
S85-sc-2013-05-22T09:57:17Z-1611222	SAMEA2074349	ERX346615	8025682	Salmonella enterica subsp. enterica serovar Enteritidis	2014-03-14	ERR374238	ERS248555		Enteritidis	ILBSalm5516364	ERS248555	2009	Mali				C	G	G	NO	G
S56-sc-2013-05-22T09:57:14Z-1611220	SAMEA2074324	ERX346616	8025695	Salmonella enterica subsp. enterica serovar Enteritidis	2014-03-14	ERR374239	ERS248553		Enteritidis	ILBSalm5516362	ERS248553	2008	Mali				C	G	G	NO	G
I15-sc-2013-05-22T09:56:47Z-1611197	SAMEA2074341	ERX346617	8025708	Salmonella enterica subsp. enterica serovar Enteritidis	2014-03-14	ERR374240	ERS248531		Enteritidis	ILBSalm5516339	ERS248531	2002	Mali				C	G	G	NO	G
T129-sc-2013-05-22T09:57:23Z-1611228	SAMEA2074555	ERX346618	8025721	Salmonella enterica subsp. enterica serovar Enteritidis	2014-03-14	ERR374241	ERS248561		Enteritidis	ILBSalm5516370	ERS248561	2009	Mali				C	G	G	NO	G
W19-sc-2013-05-22T09:57:35Z-1611241	SAMEA2074536	ERX346619	8025631	Salmonella enterica subsp. enterica serovar Enteritidis	2014-03-14	ERR374242	ERS248574		Enteritidis	ILBSalm5516383	ERS248574	2011	Mali				C	G	G	NO	G
P177-sc-2013-05-22T09:57:00Z-1611210	SAMEA2074345	ERX346620	8025643	Salmonella enterica subsp. enterica serovar Enteritidis	2014-03-14	ERR374243	ERS248543		Enteritidis	ILBSalm5516352	ERS248543	2006	Mali				C	G	G	NO	G
R20-sc-2013-05-22T09:57:06Z-1611215	SAMEA2072147	ERX346621	8025656	Salmonella enterica subsp. enterica serovar Enteritidis	2014-03-14	ERR374244	ERS248548		Enteritidis	ILBSalm5516357	ERS248548	2007	Mali				C	G	G	NO	G
W4-sc-2013-05-22T09:57:33Z-1611239	SAMEA2072155	ERX346622	8025670	Salmonella enterica subsp. enterica serovar Enteritidis	2014-03-14	ERR374245	ERS248572		Enteritidis	ILBSalm5516381	ERS248572	2011	Mali				C	G	G	NO	G
W24-sc-2013-05-22T09:57:36Z-1611242	SAMEA1964357	ERX346623	8025683	Salmonella enterica subsp. enterica serovar Enteritidis	2014-03-14	ERR374246	ERS248575		Enteritidis	ILBSalm5516384	ERS248575	2011	Mali				C	G	G	NO	G
T66-sc-2013-05-22T09:57:21Z-1611226	SAMEA2074326	ERX346624	8025696	Salmonella enterica subsp. enterica serovar Enteritidis	2014-03-14	ERR374247	ERS248559		Enteritidis	ILBSalm5516368	ERS248559	2009	Mali				C	G	G	NO	G
J55-sc-2013-05-22T09:56:54Z-1611203	SAMEA2074343	ERX346625	8025709	Salmonella enterica subsp. enterica serovar Enteritidis	2014-03-14	ERR374248	ERS248537		Enteritidis	ILBSalm5516345	ERS248537	2004	Mali				C	G	G	NO	G
BioProject40625
InsertSize	Instrument
263	Illumina HiSeq 2000
